# Supplementary material for: The complete sequence of a human genome
Source: Science. Author manuscript; Available in PMC 2022 Jun 10. (PMC9186530; doi:10.1126/science.abj6987)
Supplement: supp tables [file NIHMS1775562-supplement-supp_tables.xlsx]

## Sheet: Table S1 Data availability
Table S1: Data availability. The assemblies of CHM13 and HG002-ChrX generated by this study are available from NCBI GenBank (https://www.ncbi.nlm.nih.gov/genbank/). All raw sequencing data used by this project was generated by previous studies and is listed by NCBI SRA accession (https://www.ncbi.nlm.nih.gov/sra/). References to the respective studies are provided in the main text.
Data	NCBI Accession
CHM13 sequencing data	SAMN03255769
CHM13 T2T v1.0 assembly	GCA_009914755.2
CHM13 T2T v1.1 assembly	GCA_009914755.3
Hi-C	SRR13849427-SRR13849430
10XG Illumina	SRR10035390-SRR10035393
PCRFree Illumina	SRX1009644
ONT	SRR10035476-SRR10035573 SRR12564436-SRR12564459 SRR12618224-SRR12618325 SRR14000621-SRR14000622
HiFi 10 kbp	SRR9087597-SRR9087600
HiFi 20 kbp	SRR11292120-SRR11292123
HG002 sequencing data	SAMN03283347
HG002 ChrX assembly	CP086568
HiFi 15+20 kbp	SRX7083054-SRX7083059
HiFi 19kbp	https://s3-us-west-2.amazonaws.com/human-pangenomics/index.html?prefix=NHGRI_UCSC_panel/HG002/hpp_HG002_NA24385_son_v1/PacBio_HiFi/19kb/
ONT	https://s3-us-west-2.amazonaws.com/miten-hg002/index.html?prefix=guppy_3.6.0/hg002/

## Sheet: Table S2 ddPCR array assays
Table S2: ddPCR array assays. Primers (fwd/rev), the restriction enzyme, gDNA concentration, and normalization gene used to validate copy count of repeat arrays in CHM13. Details for the single-copy genes used for normalization are in Table S3.
Array	Forward Primer	Reverse Primer	Restriction Enzyme	ddPPCR Tm	DNA Concentration	Reference Gene	ddPCR Amplicons
D6Z1	5' – GCGTTGAACTCACCGTCTT – 3'	5' – TCCAAAGAATGCCTCCAAGG – 3'	AluI	56	0.1 ng / 20uL rxn	TBP1	GCGTTGAACTCACCGTCTTtaacctttcttttggtagagaagttttgaaacactctctttgtaaagtctacaagtggatattttgagcCCTTGGAGGCATTCTTTGGA
D7Z2	5 – CGACTTTGTGATGTGTGCATTC – 3'	5' – CCTTATCCGCAATGGTCCTAAA – 3'	AluI	55	1ng / 20 uL rxn	TECPR1	CGACTTTGTGATGTGTGCATTCtacacacaaagttgaaactttcttttgatagagcagttttgaaacagtctttccgaagaatcttcaagtgggcatttcgagggctttgAGGACCATTGCGGATAAGGAA
D11Z1	5' – CTTCCTTCGAAACGGGTATATCT – 3'	5' – GCTCCATCAGCAGGATTGT – 3'	AluI	56	0.1 ng / 20uL rxn	Cllorf16	CTTCCTTCGAAACGGGTATATCTtcacatcaaacctagacagaagcattctcagaatgtttcctgtgatgactgcattcaactcacagaggtgaACAATCCTGCTGATGGAGC
D18Z1	5' – TGGGAAACGGGATTGTCTTC – 3'	5' – CTGCTCTACCAAAGGGAATGT – 3'	AluI	55	0.1 ng / 20uL rxn	MRO	TGcGAAACGGGATTGTCTTCaggtaaaatctagacagaagcattctcagaaacttctttgggatgtttgcattcaagtcacagagtagaACATTCCCTTTGGTAGAGCAG
DXZ1	5' – TGATAGCGCAGCTTTGACAC – 3'	5' – TTCCAACACAGTCCTCCA – 3'	HaeIII	55	0.1ng / 20uL rxn	HPRT1	TGATAGCGCAGCTTTGACACactttttctacaatgtgcaagtggctatttagcgggctTGGAGGACTGTGTTGGAA
DXZ4	5' - CACTTCTACCACCACGAGTAA - 3'	5' - GGGATGACATTCAACTGGGA - 3'	AluI	56	1 ng / 20 uL rxn	HPRT1	CACTTCTACCACCACGAGTAAcaccgcccccacgggaccgctctcgaggtcccccaagccaaggtgaggcaagTCCCAGTTGAATGTCATCCC
GAGE	5' - GTAACGGAGGTCGTGGATTA - 3'	5'- CGCACTGAGAATAAGGGAGT - 3'	AluI	55	1 ng / 20 uL rxn	HPRT1	GTAACGGAGGTCGTGGATTAttccagggatgcactgttaaaagttcctagaatctgactgacaacaatgcccattaattgctgtccgcccACTCCCTTATTCTCAGTGCG
CT45	5' - CATCAGCCATGGTGGAGTAT - 3'	5' - TGCGGTGTTTCCCTGTT - 3	HaeIII	56	1 ng / 20 uL rxn	HPRT1	CATCAGCCATGGTGGAGTATattgcagaaaggcaacactgatttaacatttgaaaatcgacaaatgtagtgcaccacattaacaacaacaacaacaacaacaacaaaAACAGGGAAACACCGCA
CT47	5' - GAGATCGGACCCGATGATTC - 3'	5' - CCAGTAAATCTCCCACCCAA - 3'	AluI	55	1 ng / 20 uL rxn	HPRT1	AGATCGGACCCGATGATTCagatctcttcttctccaaagaactagaaataatcagccgctTTGGGTGGGAGATTTACTGG
rDNA	5’-AACGTGAGCTGGGTTTAG-3’	5’-CTCGTACTGAGCAGGATTAC-3’	HaeIII	56	0.1ng / 20uL rxn	TBP1	AACGTGAGCTGGGTTTAGaccgtcgtgagacaggttagttttaccctactgatgatgtgttgttgccatgGTAATCCTGCTCAGTACGAG

## Sheet: Table S3 ddPCR gene assays
Table S3: ddPCR gene assays. Primers (fwd/rev), the restriction enzyme, gDNA concentration, and the location (in GRCh38) of the single-copy genes used to normalize ddPCR copy number values.
Gene	Forward Primer	Reverse Primer	Restriction Enzyme	Tm	DNA Concentration	Chromosome Location	ddPCR Amplicons
TBP1	5' – GATATGAGACTGTGGGTAAGT – 3'	5' – GATCCTTTGAACACCCTAATG – 3'	HaeIII	56	1 ng / 20 uL rxn	chr6:170549727-170549827	GATATGAGACTGTGGGTAAGTtacttctcaaagcgtcaatttcatcatatatacaacagagatcactgcagttgctacctCATTAGGGTGTTCAAAGGATC
TECPR1	5' – GTGCAGTCACCATCATCAAC – 3'	5' – CTGCACCCTCCTACAACA – 3'	AluI	55	1 ng / 20 uL rxn	chr7:98216326-98216422	GTGCAGTCACCATCATCAACccccattcggccccttccccagatgcgctggtgacaggggcttcttggatgtcaaatcaTGTTGTAGGAGGGTGCAG
Cllorf16	5' – TCCCTGACCATCTGGAAGAA – 3'	5' – TGATTGGCCCTAGCAGAGA – 3'	AluI	56	1 ng / 20 uL rxn	chr11:8925919-8926027	TCCCTGACCATCTGGAAGAAggctgtggagaggctgcacaagtctttcaccagggagcaccccaggccccttcactgggccccttgctgcTCTCTGCTAGGGCCAATCA
MRO	5' – TAGTAGGTAACACCGAGTGC – 3'	5' – TCAGGGTTGTCGCAAGTA – 3'	AluI	56	1 ng / 20 uL rxn	chr18:50798595-50798681	TAGTAGGTAACACCGAGTGCttacaattcagtgggcacggtcaaagtgctttttgtaagttctatttaaTACTTGCGACAACCCTGA
HPRT1	5' – AAGGTGCTGGTCTCCTTTAC – 3'	5' – GCACCAATGATTCTCTCCCT – 3'	AluI	55	1 ng / 20 uL rxn	chrX:134466782-134466877	AAGGTGCTGGTCTCCTTTACtcagtttacaatctaggcagtagaatgtaatcactgctttaaacttgatactgcttAGGGAGAGAATCATTGGTGC

## Sheet: Table S4 Summary statistics for
Table S4: Summary statistics for reads recruited across different satellite classes. For all types of data, except for HiFi reads, the statistics are additionally broken out by strand (orientation with respect to the canonical unit). The ‘Total length’ is the total size of all 1 kbp windows assigned to a particular satellite class. ‘Expected length’ was computed by multiplying the total length of…
Data type	HSat	Total length (Mbp)	Expected length (Mbp)	Enrichment	Avg. read length (kbp)
ONT Guppy 3.6.0	HSat1A+	0.37	0.83	-0.5518	29.43
	HSat1A-	0.4	0.83	-0.5143	29.05
	HSat2+	1.73	1.79	-0.0309	29.4
	HSat2-	1.19	1.79	-0.3312	21.68
	HSat3+	2.54	2.97	-0.1438	37.52
	HSat3-	2.19	2.97	-0.2612	36.51
	AlphaSat+	4.27	5.31	-0.1965	34.27
	AlphaSat-	4.26	5.31	-0.1967	33.9
ONT Bonito 0.3.1	HSat1A+	0.36	0.8	-0.5427	32.06
	HSat1A-	0.38	0.8	-0.5165	31.1
	HSat2+	1.79	1.71	0.0504	30.62
	HSat2-	1.25	1.71	-0.2677	21.57
	HSat3+	2.22	2.83	-0.2179	39.27
	HSat3-	2.26	2.83	-0.203	40.33
	AlphaSat+	4.57	5.07	-0.0983	36.35
	AlphaSat-	4.67	5.07	-0.0805	36.4
Pacbio subreads	HSat1A+	1.36	1.92	-0.292	17.17
	HSat1A-	1.43	1.92	-0.2567	17.82
	HSat2+	5.96	4.12	0.4473	17.09
	HSat2-	5.92	4.12	0.4388	17.1
	HSat3+	9.54	6.83	0.3964	17.31
	HSat3-	9.12	6.83	0.3345	17.04
	AlphaSat+	12.44	12.23	0.0168	16.93
	AlphaSat-	12.61	12.23	0.0307	17.08
PacBio HiFi	HSat1A	0.23	0.32	-0.2755	19.14
	HSat2	1.05	0.68	0.5313	19.14
	HSat3	1.58	1.14	0.3913	19.11
	AlphaSat	2.16	2.03	0.0632	18.99

## Sheet: Table S5 TandemTools validation
Table S5. Coordinates of alpha and human satellite arrays in v1.0 assembly. Coordinates of alpha and human satellite arrays in v1.0 assembly of CHM13 that were validated by TandemTools. The rDNA arrays on chromosomes 13, 14, 15, 21, and 22 were excluded from this validation. Corresponding TandemTools plots are shown in Figure S22.
Chr.	Start	End
chr1	116796216	147241828
chr2	85991672	99673016
chr3	85805192	101415517
chr4	44705247	59870604
chr5	42077197	54596619
chr6	53286920	66058622
chr7	55414368	68714496
chr8	39243541	51325076
chr9	39952789	81694033
chr10	34633784	46664580
chr11	46061948	59413485
chr12	29620490	42202482
chr13	0	23171058
chr14	0	17765925
chr15	0	23279251
chr16	30848291	57219476
chr17	18892710	32487230
chr18	10965698	25933550
chr19	19655572	34768168
chr20	21383653	37969531
chr21	0	17078862
chr22	0	20739833
chrX	52820107	65927026

## Sheet: Table S6 Gene counts
Table S6. CHM13v1.1 Annotation gene summary. The table lists counts of genes by category and biotype for genes identified by the Liftoff + CAT annotation pipeline. The missing gene column details gene counts found in GENCODE but missing in the CHM13 annotation.
Gene category	Gene biotype	# genes in combined set with Liftoff	# missing genes in combined set
Protein-coding	protein_coding	19969	63
Non-coding RNA	lncRNA	17482	16
	miRNA	2045	10
	misc_RNA	2224	15
	Mt_rRNA	3	0
	Mt_tRNA	29	0
	ribozyme	8	0
	rRNA	1007	5
	scaRNA	48	2
	scRNA	2	0
	snoRNA	945	2
	snRNA	1886	14
	sRNA	5	0
	TEC	1341	3
	vault_RNA	1	0
	TOTAL	27026	67
Pseudogenes	pseudogene	18	0
	polymorphic_pseudogene	50	0
	processed_pseudogene	10769	39
	rRNA_pseudogene	506	1
	transcribed_processed_pseudogene	551	0
	transcribed_unitary_pseudogene	138	0
	transcribed_unprocessed_pseudogene	941	10
	translated_processed_pseudogene	2	4
	translated_unprocessed_pseudogene	1	0
	unitary_pseudogene	98	0
	unprocessed_pseudogene	2725	40
	TOTAL	15799	94
Immunoglobulin/ T-cell receptor gene segments	IG_C_gene	15	0
	IG_D_gene	10	27
	IG_J_gene	18	0
	IG_V_gene	148	4
	TR_C_gene	7	0
	TR_J_gene	80	0
	TR_V_gene	108	0
	TR_D_gene	0	4
	IG_C_pseudogene	9	0
	IG_J_pseudogene	3	0
	IG_V_pseudogene	216	4
	IG_pseudogene	1	0
	TR_J_pseudoegene	4	0
	TR_V_pseudogene	33	0
	TOTAL	652	39
Unknown	Stringtie	48	0
TOTALS		63494	263

## Sheet: Table S7 Transcript counts
Table S7. CHM13v1.1 Annotation transcript summary. The table lists counts of transcripts by category and biotype for transcripts identified by the Liftoff + CAT annotation pipeline. The missing transcript column details gene counts found in GENCODE but missing in the CHM13 annotation.
Transcript category	Transcript biotype	# transcripts in combined set with Liftoff	# missing transcripts in combined set
Protein-coding	protein_coding	86245	829
Non-coding RNA	lncRNA	47529	204
	miRNA	2045	10
	misc_RNA	2224	15
	Mt_rRNA	3	0
	Mt_tRNA	29	0
	ribozyme	8	0
	rRNA	1007	5
	scaRNA	48	2
	scRNA	2	0
	snoRNA	945	2
	snRNA	1886	14
	sRNA	5	0
	TEC	1464	4
	vault_RNA	1	0
	TOTAL	57196	256
Pseudogenes	pseudogene	32	4
	polymorphic_pseudogene	83	0
	processed_pseudogene	10770	40
	rRNA_pseudogene	506	1
	transcribed_processed_pseudogene	595	5
	transcribed_unitary_pseudogene	145	0
	transcribed_unprocessed_pseudogene	1039	19
	translated_processed_pseudogene	2	0
	translated_unprocessed_pseudogene	1	0
	unitary_pseudogene	98	0
	unprocessed_pseudogene	2726	40
	TOTAL	15997	109
Immunoglobulin/ T-cell receptor gene segments	IG_C_gene	26	0
	IG_D_gene	10	27
	IG_J_gene	18	0
	IG_V_gene	157	4
	TR_C_gene	7	0
	TR_J_gene	80	0
	TR_V_gene	110	0
	TR_D_gene	0	4
	IG_C_pseudogene	9	0
	IG_J_pseudogene	3	0
	IG_V_pseudogene	216	4
	IG_pseudogene	1	0
	TR_J_pseudoegene	4	0
	TR_V_pseudogene	33	0
	TOTAL	674	39
Unknown	Stringtie	56	0
Other	processed_transcript	28151	360
	retained_intron	28760	86
	nonsense_mediated_decay	16446	29
	non_stop_decay	90	0
	TOTAL	73447	475
TOTALS		233615	1708

## Sheet: Table S8 Frameshifts
Table S8: Frameshits in genes and transcripts. The table shows the coordinates, IDs, and source name of genes and transcripts which have a frameshift versus the GENCODE version in CHM13v1.1. The frameshift may be a true difference in the CHM13 genome or an error in the assembly. The last two columns show whether any frameshifts intersect known issues in the assembly or are on the medically releva…
Chromosome	Start (CHM13v1.1)	End	ID	Transcript ID	Gene Name	Intersects known issue	Intersects medically relevant name list
chr1	822240	822245	CHM13_T0000314	ENST00000408952.8	CCNL2	0	0
chr1	5982906	5982907	CHM13_T0001067	ENST00000416731.5	ESPN	0	1
chr1	9263926	9263927	CHM13_T0001382	ENST00000536656.5	PIK3CD	0	1
chr1	9263926	9263927	CHM13_T0001390	ENST00000543390.2	PIK3CD	0	1
chr1	21423484	21423489	CHM13_T0002624	ENST00000290101.8	RAP1GAP	0	0
chr1	24491049	24491050	CHM13_T0003008	ENST00000447431.6	SRRM1	0	0
chr1	24508702	24508704	CHM13_T0003008	ENST00000447431.6	SRRM1	0	0
chr1	26601131	26601133	CHM13_T0003358	ENST00000615191.4	ARID1A	0	1
chr1	26601163	26601164	CHM13_T0003358	ENST00000615191.4	ARID1A	0	1
chr1	26612724	26612725	CHM13_T0003358	ENST00000615191.4	ARID1A	0	1
chr1	27784155	27784156	CHM13_T0003555	ENST00000411604.5	SMPDL3B	0	0
chr1	41251642	41251643	CHM13_T0005161	ENST00000641094.1	FOXO6	0	0
chr1	46156126	46156127	CHM13_T0006117	ENST00000617760.4	LRRC41	0	0
chr1	46692475	46692477	CHM13_T0006242	ENST00000614163.4	CYP4B1	0	0
chr1	54022554	54022555	CHM13_T0006857	ENST00000371330.1	CDCP2	0	0
chr1	61916981	61916985	CHM13_T0007342	ENST00000613764.4	PATJ	0	0
chr1	62041525	62041530	CHM13_T0007342	ENST00000613764.4	PATJ	0	0
chr1	84019627	84019629	CHM13_T0008484	ENST00000394838.6	PRKACB	0	0
chr1	90782491	90782492	CHM13_T0008885	ENST00000621077.1	ZNF644	0	1
chr1	99534858	99534860	CHM13_T0009385	ENST00000615664.1	PALMD	0	0
chr1	109747537	109747538	CHM13_T0010059	ENST00000540225.2	GSTM3	0	1
chr1	109747541	109747542	CHM13_T0010059	ENST00000540225.2	GSTM3	0	1
chr1	109747560	109747561	CHM13_T0010059	ENST00000540225.2	GSTM3	0	1
chr1	109747573	109747574	CHM13_T0010059	ENST00000540225.2	GSTM3	0	1
chr1	109747577	109747578	CHM13_T0010059	ENST00000540225.2	GSTM3	0	1
chr1	109747584	109747585	CHM13_T0010059	ENST00000540225.2	GSTM3	0	1
chr1	109747591	109747593	CHM13_T0010059	ENST00000540225.2	GSTM3	0	1
chr1	109747602	109747604	CHM13_T0010059	ENST00000540225.2	GSTM3	0	1
chr1	111197102	111197103	CHM13_T0010267	ENST00000615636.4	CEPT1	0	0
chr1	111305644	111305646	CHM13_T0010304	ENST00000422815.5	CHIA	0	0
chr1	117167464	117167466	CHM13_T0010842	ENST00000430871.3	VTCN1	0	0
chr1	120009996	120010000	CHM13_T0011007	ENST00000602566.6	NOTCH2	0	1
chr1	120818953	120818955	CHM13_T0011041	ENST00000615145.4	NBPF26	0	0
chr1	145191556	145191557	CHM13_T0011358	ENST00000617010.2	NBPF10	0	0
chr1	146680514	146680516	CHM13_T0011560	ENST00000614785.4	NBPF11	0	0
chr1	147543819	147543820	CHM13_T0011646	ENST00000639534.1	CHD1L	0	1
chr1	147552511	147552512	CHM13_T0011646	ENST00000639534.1	CHD1L	0	1
chr1	147553408	147553410	CHM13_T0011646	ENST00000639534.1	CHD1L	0	1
chr1	147555694	147555695	CHM13_T0011646	ENST00000639534.1	CHD1L	0	1
chr1	147820419	147820423	CHM13_T0011677	ENST00000617614.4	NBPF12	0	0
chr1	150890609	150890610	CHM13_T0012275	ENST00000635322.1	OAZ3	0	0
chr1	150890609	150890610	CHM13_T0012276	ENST00000321531.10	OAZ3	0	0
chr1	150890591	150890592	CHM13_T0012277	ENST00000627780.2	OAZ3	0	0
chr1	150890609	150890610	CHM13_T0012279	ENST00000453029.2	OAZ3	0	0
chr1	150890609	150890610	CHM13_T0012280	ENST00000479764.6	OAZ3	0	0
chr1	150890609	150890610	CHM13_T0012283	ENST00000400999.6	OAZ3	0	0
chr1	150890609	150890610	CHM13_T0012286	ENST00000635374.1	OAZ3	0	0
chr1	154329692	154329699	CHM13_T0012945	ENST00000620103.4	MUC1	0	1
chr1	154329692	154329699	CHM13_T0012950	ENST00000612778.4	MUC1	0	1
chr1	155088993	155088994	CHM13_T0013244	ENST00000368315.8	ARHGEF2	0	0
chr1	155523164	155523165	CHM13_T0013443	ENST00000537040.6	RHBG	0	0
chr1	155731633	155731635	CHM13_T0013502	ENST00000368232.9	GPATCH4	0	0
chr1	155731633	155731635	CHM13_T0013503	ENST00000438976.6	GPATCH4	0	0
chr1	181087988	181087989	CHM13_T0015642	ENST00000357570.9	CACNA1E	0	1
chr1	181087995	181087997	CHM13_T0015642	ENST00000357570.9	CACNA1E	0	1
chr1	181094651	181094656	CHM13_T0015642	ENST00000357570.9	CACNA1E	0	1
chr1	200631019	200631023	CHM13_T0016442	ENST00000367315.6	TNNT2	0	1
chr1	202432009	202432010	CHM13_T0016771	ENST00000621380.1	MYBPH	0	0
chr1	202432019	202432020	CHM13_T0016771	ENST00000621380.1	MYBPH	0	0
chr1	203454626	203454630	CHM13_T0016885	ENST00000625357.1	KISS1	0	1
chr1	225110085	225110086	CHM13_T0018511	ENST00000612651.4	PYCR2	0	0
chr1	225111853	225111854	CHM13_T0018511	ENST00000612651.4	PYCR2	0	0
chr1	225790122	225790124	CHM13_T0018574	ENST00000366789.5	STUM	0	0
chr1	239745776	239745778	CHM13_T0019589	ENST00000545751.2	FMN2	0	1
chr1	244386983	244386988	CHM13_T0019888	ENST00000366522.6	EFCAB2	0	0
chr1	247788480	247788482	CHM13_T0020138	ENST00000366475.1	OR2T4	0	0
chr1	247788480	247788482	CHM13_T0020139	ENST00000366473.4	OR2T4	0	0
chr10	24615639	24615640	CHM13_T0021765	ENST00000320481.10	ARHGAP21	0	0
chr10	46707108	46707110	CHM13_T0022866	ENST00000618171.4	AGAP4	0	0
chr10	46707113	46707118	CHM13_T0022866	ENST00000618171.4	AGAP4	0	0
chr10	69770235	69770236	CHM13_T0023795	ENST00000610822.1	DDX50	0	0
chr10	69775620	69775622	CHM13_T0023795	ENST00000610822.1	DDX50	0	0
chr10	69806383	69806387	CHM13_T0023795	ENST00000610822.1	DDX50	0	0
chr10	69806411	69806413	CHM13_T0023795	ENST00000610822.1	DDX50	0	0
chr10	69810515	69810516	CHM13_T0023795	ENST00000610822.1	DDX50	0	0
chr10	69810531	69810536	CHM13_T0023795	ENST00000610822.1	DDX50	0	0
chr10	69810608	69810609	CHM13_T0023795	ENST00000610822.1	DDX50	0	0
chr10	69816025	69816027	CHM13_T0023795	ENST00000610822.1	DDX50	0	0
chr10	103776425	103776426	CHM13_T0026525	ENST00000615257.1	AS3MT	0	1
chr10	115333313	115333318	CHM13_T0027068	ENST00000369252.8	ABLIM1	0	0
chr10	115333313	115333318	CHM13_T0027071	ENST00000533213.6	ABLIM1	0	0
chr10	115333313	115333318	CHM13_T0027073	ENST00000369266.7	ABLIM1	0	0
chr10	120813278	120813279	CHM13_T0027420	ENST00000543134.5	SEC23IP	0	0
chr11	293445	293450	CHM13_T0028315	ENST00000621534.4	PSMD13	0	0
chr11	293480	293481	CHM13_T0028315	ENST00000621534.4	PSMD13	0	0
chr11	777427	777429	CHM13_T0028573	ENST00000610855.4	EPS8L2	0	1
chr11	1555348	1555350	CHM13_T0028830	ENST00000614710.5	MOB2	0	0
chr11	5513435	5513437	CHM13_T0029518	ENST00000641930.1	OR51I2	0	0
chr11	5513435	5513437	CHM13_T0029519	ENST00000341449.4	OR51I2	0	0
chr11	6495581	6495600	CHM13_T0029693	ENST00000615166.1	HPX	0	0
chr11	18574507	18574508	CHM13_T0031041	ENST00000615355.4	LDHAL6A	0	0
chr11	34280502	34280503	CHM13_T0031895	ENST00000615292.1	NAT10	0	0
chr11	35580349	35580351	CHM13_T0032045	ENST00000611014.4	PAMR1	0	0
chr11	47515553	47515555	CHM13_T0032868	ENST00000533968.1	SPI1	0	1
chr11	48319008	48319012	CHM13_T0033026	ENST00000613246.4	PTPRJ	0	1
chr11	48319008	48319012	CHM13_T0033028	ENST00000615445.4	PTPRJ	0	1
chr11	57317582	57317583	CHM13_T0033340	ENST00000616487.4	P2RX3	0	0
chr11	61247797	61247798	CHM13_T0033963	ENST00000613271.4	VWCE	0	0
chr11	61248005	61248007	CHM13_T0033963	ENST00000613271.4	VWCE	0	0
chr11	61248208	61248210	CHM13_T0033963	ENST00000613271.4	VWCE	0	0
chr11	61248246	61248248	CHM13_T0033963	ENST00000613271.4	VWCE	0	0
chr11	65531229	65531231	CHM13_T0035398	ENST00000279270.10	SCYL1	0	0
chr11	71940514	71940519	CHM13_T0036839	ENST00000616538.4	NUMA1	0	1
chr11	71940615	71940616	CHM13_T0036839	ENST00000616538.4	NUMA1	0	1
chr11	72147605	72147606	CHM13_T0036938	ENST00000619261.4	FOLR2	0	0
chr11	72147648	72147649	CHM13_T0036938	ENST00000619261.4	FOLR2	0	0
chr11	72155402	72155404	CHM13_T0036954	ENST00000541756.5	INPPL1	0	1
chr11	72164323	72164325	CHM13_T0036954	ENST00000541756.5	INPPL1	0	1
chr11	76121488	76121493	CHM13_T0037559	ENST00000621122.1	WNT11	0	0
chr11	77117165	77117170	CHM13_T0037659	ENST00000620575.4	MYO7A	0	1
chr11	77851325	77851326	CHM13_T0037731	ENST00000532481.5	AAMDC	0	0
chr11	86248812	86248813	CHM13_T0038192	ENST00000618164.1	HIKESHI	0	0
chr11	99854082	99854083	CHM13_T0038839	ENST00000619298.1	CNTN5	0	0
chr11	106014487	106014489	CHM13_T0039159	ENST00000617528.1	MSANTD4	0	0
chr11	106015146	106015148	CHM13_T0039159	ENST00000617528.1	MSANTD4	0	0
chr11	118646768	118646770	CHM13_T0040304	ENST00000530708.4	PHLDB1	0	0
chr11	119101956	119101957	CHM13_T0040461	ENST00000620429.4	VPS11	0	0
chr11	123647660	123647662	CHM13_T0040986	ENST00000322282.11	GRAMD1B	0	0
chr12	7081250	7081267	CHM13_T0043043	ENST00000617865.4	C1S	0	1
chr12	16478114	16478115	CHM13_T0044199	ENST00000616247.4	LMO3	0	0
chr12	25937231	25937233	CHM13_T0044731	ENST00000611440.1	RASSF8	0	0
chr12	29244143	29244144	CHM13_T0044960	ENST00000611644.4	ERGIC2	0	0
chr12	43731758	43731760	CHM13_T0045554	ENST00000448290.6	IRAK4	0	1
chr12	50404607	50404609	CHM13_T0046601	ENST00000614335.4	LARP4	0	0
chr12	52209082	52209083	CHM13_T0046945	ENST00000638501.1	KRT7	0	0
chr12	56684451	56684459	CHM13_T0048324	ENST00000454682.6	NACA	0	1
chr12	56684514	56684516	CHM13_T0048324	ENST00000454682.6	NACA	0	1
chr12	56684947	56684976	CHM13_T0048324	ENST00000454682.6	NACA	0	1
chr12	66117562	66117563	CHM13_T0049255	ENST00000613669.4	TMBIM4	0	0
chr12	66118250	66118252	CHM13_T0049255	ENST00000613669.4	TMBIM4	0	0
chr12	94293753	94293754	CHM13_T0050665	ENST00000397807.6	CEP83	0	0
chr12	95247165	95247170	CHM13_T0050765	ENST00000261219.7	VEZT	0	0
chr12	95247188	95247192	CHM13_T0050765	ENST00000261219.7	VEZT	0	0
chr12	117311576	117311577	CHM13_T0052755	ENST00000344089.4	NOS1	0	1
chr12	117311592	117311593	CHM13_T0052755	ENST00000344089.4	NOS1	0	1
chr12	117311596	117311597	CHM13_T0052755	ENST00000344089.4	NOS1	0	1
chr13	24781564	24781566	CHM13_T0055195	ENST00000255283.9	ATP8A2	0	1
chr13	31426250	31426251	CHM13_T0055508	ENST00000380250.7	FRY	0	1
chr13	76269032	76269033	CHM13_T0057517	ENST00000612956.4	MYCBP2	0	0
chr13	76922806	76922808	CHM13_T0057549	ENST00000418532.6	SLAIN1	0	0
chr13	76922817	76922818	CHM13_T0057549	ENST00000418532.6	SLAIN1	0	0
chr13	76922806	76922808	CHM13_T0057551	ENST00000466548.5	SLAIN1	0	0
chr13	76922817	76922818	CHM13_T0057551	ENST00000466548.5	SLAIN1	0	0
chr13	100782914	100782919	CHM13_T0058239	ENST00000622834.4	ITGBL1	0	0
chr14	14202136	14202140	CHM13_T0059178	ENST00000622436.1	OR4Q2	0	0
chr14	14392775	14392776	CHM13_T0059197	ENST00000641879.1	OR11G2	0	0
chr14	14392775	14392776	CHM13_T0059198	ENST00000641682.1	OR11G2	0	0
chr14	14392775	14392776	CHM13_T0059199	ENST00000357366.4	OR11G2	0	0
chr14	15220648	15220650	CHM13_T0059427	ENST00000397856.7	NDRG2	0	0
chr14	15220707	15220708	CHM13_T0059427	ENST00000397856.7	NDRG2	0	0
chr14	15408647	15408649	CHM13_T0059550	ENST00000449098.5	HNRNPC	0	0
chr14	15868014	15868016	CHM13_T0059684	ENST00000641792.1	OR4E1	0	0
chr14	15868014	15868016	CHM13_T0059685	ENST00000610316.2	OR4E1	0	0
chr14	17338571	17338573	CHM13_T0060100	ENST00000621729.4	SLC7A8	0	0
chr14	17778007	17778008	CHM13_T0060249	ENST00000622501.4	JPH4	0	0
chr14	18207172	18207173	CHM13_T0060306	ENST00000534993.5	DHRS4L2	0	0
chr14	18207172	18207173	CHM13_T0060308	ENST00000543805.6	DHRS4L2	0	0
chr14	18207172	18207173	CHM13_T0060309	ENST00000621761.4	DHRS4L2	0	0
chr14	18207174	18207176	CHM13_T0060309	ENST00000621761.4	DHRS4L2	0	0
chr14	18207172	18207173	CHM13_T0060311	ENST00000559411.5	DHRS4L2	0	0
chr14	18207172	18207173	CHM13_T0060312	ENST00000537912.5	DHRS4L2	0	0
chr14	18207172	18207173	CHM13_T0060313	ENST00000558753.5	DHRS4L2	0	0
chr14	18207172	18207173	CHM13_T0060314	ENST00000335125.11	DHRS4L2	0	0
chr14	18207172	18207173	CHM13_T0060317	ENST00000560276.1	DHRS4L2	0	0
chr14	18434415	18434417	CHM13_T0060582	ENST00000620807.4	GMPR2	0	0
chr14	18434424	18434426	CHM13_T0060589	ENST00000348719.11	GMPR2	0	0
chr14	25339735	25339739	CHM13_T0061111	ENST00000611816.4	HECTD1	0	0
chr14	25341920	25341921	CHM13_T0061111	ENST00000611816.4	HECTD1	0	0
chr14	26291712	26291713	CHM13_T0061180	ENST00000432921.5	ARHGAP5	0	1
chr14	26291851	26291853	CHM13_T0061180	ENST00000432921.5	ARHGAP5	0	1
chr14	26352336	26352337	CHM13_T0061180	ENST00000432921.5	ARHGAP5	0	1
chr14	26352346	26352348	CHM13_T0061180	ENST00000432921.5	ARHGAP5	0	1
chr14	28715246	28715248	CHM13_T0061243	ENST00000618169.4	EAPP	0	0
chr14	28723451	28723456	CHM13_T0061243	ENST00000618169.4	EAPP	0	0
chr14	28723480	28723482	CHM13_T0061243	ENST00000618169.4	EAPP	0	0
chr14	28723497	28723502	CHM13_T0061243	ENST00000618169.4	EAPP	0	0
chr14	55735820	55735821	CHM13_T0062965	ENST00000640011.1	PRKCH	0	1
chr14	86300514	86300516	CHM13_T0065389	ENST00000620536.4	ATXN3	0	1
chr14	86310543	86310545	CHM13_T0065395	ENST00000621269.4	ATXN3	0	1
chr14	88289518	88289520	CHM13_T0065564	ENST00000622786.4	DDX24	0	0
chr14	98269315	98269316	CHM13_T0066940	ENST00000339063.6	TDRD9	0	0
chr15	32164687	32164688	CHM13_T0068787	ENST00000617710.4	LPCAT4	0	0
chr15	41067874	41067879	CHM13_T0069830	ENST00000622115.1	TGM5	0	1
chr15	62500736	62500737	CHM13_T0071807	ENST00000326005.10	OAZ2	0	0
chr15	62500736	62500737	CHM13_T0071809	ENST00000560258.6	OAZ2	0	0
chr15	62500736	62500737	CHM13_T0071812	ENST00000559912.2	OAZ2	0	0
chr15	69599468	69599470	CHM13_T0072540	ENST00000261862.7	THSD4	0	0
chr15	73226061	73226063	CHM13_T0073264	ENST00000618257.1	MAN2C1	0	0
chr15	88639489	88639490	CHM13_T0075010	ENST00000640725.1	FURIN	0	0
chr15	96732973	96732974	CHM13_T0075648	ENST00000535714.2	PGPEP1L	0	0
chr15	96732973	96732974	CHM13_T0075649	ENST00000378919.6	PGPEP1L	0	0
chr15	96732973	96732974	CHM13_T0075650	ENST00000637120.1	PGPEP1L	0	0
chr16	1106931	1106932	CHM13_T0076537	ENST00000621771.1	C1QTNF8	0	0
chr16	1106950	1106954	CHM13_T0076537	ENST00000621771.1	C1QTNF8	0	0
chr16	1106978	1106980	CHM13_T0076537	ENST00000621771.1	C1QTNF8	0	0
chr16	1107013	1107014	CHM13_T0076537	ENST00000621771.1	C1QTNF8	0	0
chr16	1244550	1244551	CHM13_T0076560	ENST00000606293.5	TPSB2	0	0
chr16	1244550	1244551	CHM13_T0076561	ENST00000612142.1	TPSB2	0	0
chr16	1997134	1997135	CHM13_T0076872	ENST00000615855.4	TBL3	0	0
chr16	1997335	1997336	CHM13_T0076872	ENST00000615855.4	TBL3	0	0
chr16	1997339	1997340	CHM13_T0076872	ENST00000615855.4	TBL3	0	0
chr16	1997565	1997569	CHM13_T0076872	ENST00000615855.4	TBL3	0	0
chr16	3108420	3108422	CHM13_T0077563	ENST00000525377.6	IL32	0	0
chr16	5628552	5628559	CHM13_T0078212	ENST00000585867.2	RBFOX1	0	0
chr16	15023769	15023770	CHM13_T0078897	ENST00000325823.11	PDXDC1	0	0
chr16	16170529	16170530	CHM13_T0079042	ENST00000640696.1	ABCC6	0	1
chr16	21682393	21682412	CHM13_T0079569	ENST00000451409.5	NPIPB5	0	0
chr16	21682515	21682517	CHM13_T0079569	ENST00000451409.5	NPIPB5	0	0
chr16	22380655	22380674	CHM13_T0079701	ENST00000415645.6	NPIPB4	0	0
chr16	22381167	22381180	CHM13_T0079701	ENST00000415645.6	NPIPB4	0	0
chr16	29664185	29664198	CHM13_T0080507	ENST00000524087.5	NPIPB11	0	0
chr16	29665207	29665208	CHM13_T0080507	ENST00000524087.5	NPIPB11	0	0
chr16	29766270	29766283	CHM13_T0080550	ENST00000458643.3	NPIPB12	0	0
chr16	29767131	29767150	CHM13_T0080551	ENST00000550665.5	NPIPB12	0	0
chr16	30089938	30089940	CHM13_T0080599	ENST00000616501.4	MAZ	0	0
chr16	30089952	30089953	CHM13_T0080599	ENST00000616501.4	MAZ	0	0
chr16	62636002	62636003	CHM13_T0082615	ENST00000563486.1	NUP93	0	0
chr16	64055152	64055153	CHM13_T0083025	ENST00000616795.1	CCDC113	0	0
chr16	74609762	74609766	CHM13_T0084208	ENST00000611625.4	CDH1	0	1
chr16	76490810	76490811	CHM13_T0084573	ENST00000616026.4	MTSS2	0	0
chr16	80344524	80344525	LOFF_T0001555	ENST00000620745.1	CLEC18B	0	0
chr16	80458858	80458859	CHM13_T0085002	ENST00000620745.1	CLEC18B	0	0
chr16	88020598	88020599	CHM13_T0085651	ENST00000359376.7	PLCG2	0	1
chr16	95365885	95365886	CHM13_T0086478	ENST00000613312.4	ANKRD11	0	1
chr17	668668	668669	CHM13_T0087051	ENST00000536578.5	GLOD4	0	0
chr17	668882	668883	CHM13_T0087051	ENST00000536578.5	GLOD4	0	0
chr17	668988	668989	CHM13_T0087051	ENST00000536578.5	GLOD4	0	0
chr17	1430394	1430395	CHM13_T0087198	ENST00000539476.5	PITPNA	0	1
chr17	12863341	12863342	CHM13_T0089323	ENST00000616670.4	ARHGAP44	0	0
chr17	16634192	16634193	CHM13_T0089778	ENST00000456009.4	CCDC144A	0	0
chr17	17740258	17740259	CHM13_T0089938	ENST00000640861.1	RAI1	0	1
chr17	17740858	17740859	CHM13_T0089938	ENST00000640861.1	RAI1	0	1
chr17	17745019	17745020	CHM13_T0089938	ENST00000640861.1	RAI1	0	1
chr17	18184860	18184861	CHM13_T0090079	ENST00000621229.1	LLGL1	0	1
chr17	18189609	18189610	CHM13_T0090079	ENST00000621229.1	LLGL1	0	1
chr17	18295138	18295142	CHM13_T0090153	ENST00000618902.1	SHMT1	0	1
chr17	18295250	18295254	CHM13_T0090153	ENST00000618902.1	SHMT1	0	1
chr17	18295284	18295286	CHM13_T0090153	ENST00000618902.1	SHMT1	0	1
chr17	18295437	18295441	CHM13_T0090153	ENST00000618902.1	SHMT1	0	1
chr17	29436762	29436764	CHM13_T0091101	ENST00000545060.2	SLC13A2	0	1
chr17	29899505	29899506	CHM13_T0091386	ENST00000335960.10	SEZ6	0	1
chr17	29906709	29906710	CHM13_T0091386	ENST00000335960.10	SEZ6	0	1
chr17	30060775	30060780	CHM13_T0091405	ENST00000628822.2	MYO18A	0	0
chr17	38720562	38720566	CHM13_T0092552	ENST00000620125.1	HNF1B	0	1
chr17	38720595	38720609	CHM13_T0092552	ENST00000620125.1	HNF1B	0	1
chr17	40883072	40883080	CHM13_T0092955	ENST00000614384.4	MED24	0	0
chr17	42479641	42479643	CHM13_T0093302	ENST00000540235.5	KRT17	0	1
chr17	64627191	64627193	CHM13_T0096932	ENST00000612558.4	CCDC47	0	0
chr17	64688864	64688866	CHM13_T0096946	ENST00000457800.3	DDX42	0	0
chr17	65058183	65058184	CHM13_T0097107	ENST00000615733.4	TEX2	0	0
chr17	65058196	65058197	CHM13_T0097107	ENST00000615733.4	TEX2	0	0
chr17	65401666	65401668	CHM13_T0097184	ENST00000553412.5	CEP95	0	0
chr17	65401737	65401739	CHM13_T0097184	ENST00000553412.5	CEP95	0	0
chr17	68768904	68768905	CHM13_T0097399	ENST00000335221.9	BPTF	0	0
chr17	69147488	69147490	CHM13_T0097472	ENST00000620436.4	SLC16A6	0	0
chr17	69147535	69147536	CHM13_T0097472	ENST00000620436.4	SLC16A6	0	0
chr17	69798369	69798370	CHM13_T0097543	ENST00000615593.4	ABCA8	0	0
chr17	76493799	76493804	CHM13_T0098399	ENST00000610510.4	MYO15B	0	0
chr17	80990837	80990838	CHM13_T0099418	ENST00000374877.7	CCDC40	0	1
chr18	202086	202087	CHM13_T0100503	ENST00000308911.8	TUBB8B	1	0
chr18	3294030	3294031	CHM13_T0100774	ENST00000400569.7	MYOM1	0	1
chr18	3308548	3308549	CHM13_T0100774	ENST00000400569.7	MYOM1	0	1
chr18	7117217	7117219	CHM13_T0101113	ENST00000638611.1	LAMA1	0	1
chr18	7117288	7117289	CHM13_T0101113	ENST00000638611.1	LAMA1	0	1
chr18	10050922	10050936	CHM13_T0101275	ENST00000611534.1	TXNDC2	0	0
chr19	451326	451331	CHM13_T0105093	ENST00000617201.4	MADCAM1	0	0
chr19	451370	451372	CHM13_T0105093	ENST00000617201.4	MADCAM1	0	0
chr19	451375	451376	CHM13_T0105093	ENST00000617201.4	MADCAM1	0	0
chr19	451326	451331	CHM13_T0105098	ENST00000621286.1	MADCAM1	0	0
chr19	454169	454171	CHM13_T0105098	ENST00000621286.1	MADCAM1	0	0
chr19	1195124	1195125	CHM13_T0105368	ENST00000586243.5	STK11	0	1
chr19	1195158	1195160	CHM13_T0105368	ENST00000586243.5	STK11	0	1
chr19	1361048	1361064	CHM13_T0105476	ENST00000618074.4	NDUFS7	0	1
chr19	1365398	1365402	CHM13_T0105476	ENST00000618074.4	NDUFS7	0	1
chr19	1361114	1361118	CHM13_T0105485	ENST00000620479.4	NDUFS7	0	1
chr19	1365398	1365399	CHM13_T0105485	ENST00000620479.4	NDUFS7	0	1
chr19	2245086	2245087	CHM13_T0105810	ENST00000602676.6	OAZ1	0	0
chr19	2245086	2245087	CHM13_T0105812	ENST00000582888.8	OAZ1	0	0
chr19	4803359	4803360	CHM13_T0106430	ENST00000621756.1	TICAM1	0	1
chr19	4803363	4803364	CHM13_T0106430	ENST00000621756.1	TICAM1	0	1
chr19	4803403	4803404	CHM13_T0106430	ENST00000621756.1	TICAM1	0	1
chr19	4803407	4803408	CHM13_T0106430	ENST00000621756.1	TICAM1	0	1
chr19	4803420	4803421	CHM13_T0106430	ENST00000621756.1	TICAM1	0	1
chr19	5205901	5205902	CHM13_T0106467	ENST00000262963.10	PTPRS	0	0
chr19	6402422	6402426	CHM13_T0106733	ENST00000619396.4	KHSRP	0	0
chr19	7640867	7640871	CHM13_T0107002	ENST00000612033.1	STXBP2	0	1
chr19	7641012	7641017	CHM13_T0107002	ENST00000612033.1	STXBP2	0	1
chr19	7641236	7641237	CHM13_T0107002	ENST00000612033.1	STXBP2	0	1
chr19	7641300	7641301	CHM13_T0107002	ENST00000612033.1	STXBP2	0	1
chr19	8319458	8319459	CHM13_T0107175	ENST00000610351.1	KANK3	0	0
chr19	8320204	8320205	CHM13_T0107175	ENST00000610351.1	KANK3	0	0
chr19	12806224	12806226	CHM13_T0108382	ENST00000614126.4	DHPS	0	0
chr19	12806235	12806236	CHM13_T0108382	ENST00000614126.4	DHPS	0	0
chr19	14216693	14216694	CHM13_T0108795	ENST00000533683.7	SAMD1	0	0
chr19	18568045	18568046	CHM13_T0109995	ENST00000593641.3	SSBP4	0	0
chr19	20762170	20762171	CHM13_T0110509	ENST00000601440.6	ZNF626	0	0
chr19	21675571	21675572	CHM13_T0110612	ENST00000618549.1	ZNF429	0	1
chr19	21675593	21675598	CHM13_T0110612	ENST00000618549.1	ZNF429	0	1
chr19	21675637	21675638	CHM13_T0110612	ENST00000618549.1	ZNF429	0	1
chr19	21675665	21675667	CHM13_T0110612	ENST00000618549.1	ZNF429	0	1
chr19	21865249	21865251	CHM13_T0110630	ENST00000608416.5	ZNF100	0	0
chr19	21865335	21865339	CHM13_T0110630	ENST00000608416.5	ZNF100	0	0
chr19	37228874	37228878	CHM13_T0111540	ENST00000627982.2	ZNF302	0	0
chr19	38188406	38188407	CHM13_T0111960	ENST00000621247.4	ETV2	0	0
chr19	38188568	38188570	CHM13_T0111960	ENST00000621247.4	ETV2	0	0
chr19	38189349	38189350	CHM13_T0111962	ENST00000591135.1	ETV2	0	0
chr19	39626061	39626063	CHM13_T0112395	ENST00000616085.1	ZNF568	0	0
chr19	40339013	40339014	CHM13_T0112526	ENST00000542455.2	ZNF793	0	0
chr19	41683313	41683315	CHM13_T0112899	ENST00000613542.4	SIRT2	0	0
chr19	42185032	42185034	CHM13_T0113007	ENST00000611159.4	SAMD4B	0	0
chr19	43370024	43370025	CHM13_T0113351	ENST00000392025.5	SPTBN4	0	0
chr19	43370024	43370025	CHM13_T0113354	ENST00000338932.7	SPTBN4	0	0
chr19	44244185	44244186	CHM13_T0113636	ENST00000457836.6	BCKDHA	0	1
chr19	47336518	47336520	CHM13_T0114375	ENST00000617951.1	CEACAM20	0	0
chr19	51001018	51001019	CHM13_T0115221	ENST00000619003.4	ELSPBP1	0	0
chr19	51470689	51470690	CHM13_T0115386	ENST00000620214.1	CYTH2	0	0
chr19	51492964	51492965	CHM13_T0115388	ENST00000270238.3	LMTK3	0	0
chr19	51492964	51492965	CHM13_T0115389	ENST00000600059.5	LMTK3	0	0
chr19	51492964	51492965	CHM13_T0115391	ENST00000672160.1	LMTK3	0	0
chr19	51492964	51492965	CHM13_T0115392	ENST00000673139.1	LMTK3	0	0
chr19	51492964	51492965	CHM13_T0115393	ENST00000650440.1	LMTK3	0	0
chr19	51950595	51950596	CHM13_T0115542	ENST00000391871.4	BAX	0	1
chr19	53374050	53374051	CHM13_T0116169	ENST00000262269.12	MYH14	0	1
chr19	54420921	54420922	CHM13_T0116503	ENST00000335624.4	VSIG10L	0	0
chr19	54590165	54590166	CHM13_T0116550	ENST00000291707.8	SIGLEC12	0	1
chr19	55088993	55088994	CHM13_T0116675	ENST00000618049.4	ZNF615	0	0
chr19	55089003	55089008	CHM13_T0116675	ENST00000618049.4	ZNF615	0	0
chr19	57175853	57175855	CHM13_T0117206	ENST00000616447.4	OSCAR	0	0
chr19	57907526	57907527	CHM13_T0117481	ENST00000396284.6	KIR2DL4	0	0
chr19	57907526	57907527	CHM13_T0117482	ENST00000359085.8	KIR2DL4	0	0
chr19	57907526	57907527	CHM13_T0117489	ENST00000396289.5	KIR2DL4	0	0
chr19	60330123	60330125	CHM13_T0118113	ENST00000448930.5	AURKC	0	1
chr19	60998623	60998624	CHM13_T0118324	ENST00000594396.1	ZNF417	0	0
chr2	27376070	27376072	CHM13_T0120530	ENST00000622534.1	GTF3C2	0	0
chr2	27412288	27412290	CHM13_T0120555	ENST00000616081.4	EIF2B4	0	1
chr2	27410199	27410201	CHM13_T0120557	ENST00000622434.4	EIF2B4	0	1
chr2	47809577	47809578	CHM13_T0122047	ENST00000622629.4	MSH6	0	1
chr2	47812256	47812258	CHM13_T0122047	ENST00000622629.4	MSH6	0	1
chr2	47812294	47812295	CHM13_T0122047	ENST00000622629.4	MSH6	0	1
chr2	47789273	47789275	CHM13_T0122051	ENST00000616033.4	MSH6	0	1
chr2	47789341	47789342	CHM13_T0122051	ENST00000616033.4	MSH6	0	1
chr2	48352503	48352505	CHM13_T0122092	ENST00000616844.1	FOXN2	0	0
chr2	55331573	55331575	CHM13_T0122447	ENST00000621814.4	CCDC88A	0	0
chr2	64601403	64601404	CHM13_T0123051	ENST00000422803.2	AFTPH	0	0
chr2	72478153	72478155	CHM13_T0123871	ENST00000410104.1	EXOC6B	0	0
chr2	97168407	97168412	CHM13_T0125493	ENST00000641731.1	FER1L5	0	0
chr2	112424359	112424363	CHM13_T0126778	ENST00000616902.4	MERTK	0	1
chr2	112455199	112455221	CHM13_T0126778	ENST00000616902.4	MERTK	0	1
chr2	112455334	112455336	CHM13_T0126778	ENST00000616902.4	MERTK	0	1
chr2	112455465	112455470	CHM13_T0126778	ENST00000616902.4	MERTK	0	1
chr2	112657794	112657795	CHM13_T0126807	ENST00000615791.1	ZC3H8	0	0
chr2	118541478	118541479	CHM13_T0127162	ENST00000614681.1	INSIG2	0	0
chr2	120381324	120381325	CHM13_T0127255	ENST00000431283.1	PTPN4	0	0
chr2	130899572	130899574	CHM13_T0127796	ENST00000615053.3	POTEI	0	0
chr2	131695791	131695793	CHM13_T0127887	ENST00000613282.3	POTEE	0	0
chr2	159123251	159123253	CHM13_T0129154	ENST00000628904.2	PKP4	0	0
chr2	159123271	159123272	CHM13_T0129154	ENST00000628904.2	PKP4	0	0
chr2	159862119	159862120	CHM13_T0129220	ENST00000343439.9	BAZ2B	0	0
chr2	166931332	166931336	CHM13_T0129639	ENST00000619410.4	SCN7A	0	1
chr2	175603551	175603556	CHM13_T0130340	ENST00000538946.5	ATF2	0	1
chr2	175603559	175603564	CHM13_T0130340	ENST00000538946.5	ATF2	0	1
chr2	175603579	175603580	CHM13_T0130340	ENST00000538946.5	ATF2	0	1
chr2	186297786	186297787	CHM13_T0130965	ENST00000611759.1	FSIP2	0	0
chr2	187236372	187236374	CHM13_T0131013	ENST00000612606.1	FAM171B	0	0
chr2	205783980	205784008	CHM13_T0132283	ENST00000462231.5	PARD3B	0	1
chr2	211080272	211080273	CHM13_T0132660	ENST00000619804.1	CPS1	0	1
chr2	219981612	219981613	CHM13_T0133548	ENST00000412982.5	AC053503.6	0	0
chr2	219981612	219981613	CHM13_T0133549	ENST00000651166.1	SPEGNB	0	0
chr2	219981612	219981613	CHM13_T0133550	ENST00000617028.1	SPEGNB	0	0
chr2	219991067	219991068	CHM13_T0133564	ENST00000622191.1	GMPPA	0	0
chr2	224985915	224985917	CHM13_T0133769	ENST00000617432.4	CUL3	0	1
chr2	231297171	231297176	CHM13_T0134094	ENST00000614925.1	CAB39	0	0
chr2	236342572	236342576	CHM13_T0134614	ENST00000409457.5	AGAP1	0	0
chr2	236342572	236342576	CHM13_T0134621	ENST00000619456.4	AGAP1	0	0
chr2	237835873	237835874	CHM13_T0134699	ENST00000347401.7	COL6A3	0	1
chr2	240517969	240517970	CHM13_T0134950	ENST00000620965.4	NDUFA10	0	1
chr20	13772130	13772134	CHM13_T0136486	ENST00000617257.1	ESF1	0	0
chr20	20470640	20470641	CHM13_T0136823	ENST00000620717.4	RALGAPA2	0	0
chr20	21186858	21186859	CHM13_T0136845	ENST00000619574.4	KIZ	0	0
chr20	21186858	21186859	CHM13_T0136849	ENST00000611685.4	KIZ	0	0
chr20	25368389	25368390	CHM13_T0137171	ENST00000576316.5	ABHD12	0	1
chr20	38329859	38329860	CHM13_T0138300	ENST00000639924.1	RAB5IF	0	0
chr20	38329893	38329894	CHM13_T0138300	ENST00000639924.1	RAB5IF	0	0
chr20	38329900	38329901	CHM13_T0138300	ENST00000639924.1	RAB5IF	0	0
chr20	38333586	38333588	CHM13_T0138300	ENST00000639924.1	RAB5IF	0	0
chr20	38333600	38333605	CHM13_T0138300	ENST00000639924.1	RAB5IF	0	0
chr20	38333617	38333619	CHM13_T0138300	ENST00000639924.1	RAB5IF	0	0
chr20	50887824	50887826	CHM13_T0139522	ENST00000614381.4	STAU1	0	0
chr20	50887844	50887849	CHM13_T0139522	ENST00000614381.4	STAU1	0	0
chr20	50889497	50889498	CHM13_T0139522	ENST00000614381.4	STAU1	0	0
chr20	50889504	50889505	CHM13_T0139522	ENST00000614381.4	STAU1	0	0
chr20	64612808	64612809	CHM13_T0140567	ENST00000621591.4	OGFR	0	0
chr20	64612827	64612828	CHM13_T0140567	ENST00000621591.4	OGFR	0	0
chr20	64612903	64612905	CHM13_T0140567	ENST00000621591.4	OGFR	0	0
chr21	31958218	31958219	CHM13_T0142176	ENST00000356577.10	SON	0	0
chr21	31958218	31958219	CHM13_T0142177	ENST00000381692.6	SON	0	0
chr21	40702947	40702948	CHM13_T0143037	ENST00000291525.11	TFF3	0	0
chr21	41560910	41560911	CHM13_T0143190	ENST00000398133.5	CRYAA	0	1
chr21	42786182	42786183	CHM13_T0143407	ENST00000621064.1	TRPM2	0	0
chr21	42786213	42786214	CHM13_T0143407	ENST00000621064.1	TRPM2	0	0
chr21	45034888	45034889	CHM13_T0143782	ENST00000621201.4	PRMT2	0	0
chr21	45045149	45045150	CHM13_T0143782	ENST00000621201.4	PRMT2	0	0
chr22	29257411	29257437	CHM13_T0145731	ENST00000611155.4	XBP1	0	1
chr22	29257409	29257435	CHM13_T0145733	ENST00000344347.5	XBP1	0	1
chr22	35781516	35781517	CHM13_T0146652	ENST00000382034.9	TOM1	0	0
chr22	42438109	42438113	CHM13_T0147782	ENST00000669957.1	LINC00634	0	0
chr22	42623817	42623818	CHM13_T0147845	ENST00000612115.1	CYP2D7	0	0
chr22	42623817	42623818	CHM13_T0147846	ENST00000614967.4	CYP2D7	0	0
chr22	50785761	50785763	CHM13_T0148600	ENST00000610984.4	PLXNB2	0	0
chr22	50785470	50785471	CHM13_T0148602	ENST00000614805.1	PLXNB2	0	0
chr22	50785756	50785757	CHM13_T0148602	ENST00000614805.1	PLXNB2	0	0
chr22	50786061	50786062	CHM13_T0148602	ENST00000614805.1	PLXNB2	0	0
chr22	50786234	50786236	CHM13_T0148602	ENST00000614805.1	PLXNB2	0	0
chr22	50786462	50786463	CHM13_T0148602	ENST00000614805.1	PLXNB2	0	0
chr22	50786678	50786679	CHM13_T0148602	ENST00000614805.1	PLXNB2	0	0
chr3	14664063	14664067	CHM13_T0149955	ENST00000611584.4	CCDC174	0	0
chr3	14664091	14664092	CHM13_T0149955	ENST00000611584.4	CCDC174	0	0
chr3	14667468	14667470	CHM13_T0149955	ENST00000611584.4	CCDC174	0	0
chr3	16228671	16228672	CHM13_T0150154	ENST00000617544.3	GALNT15	0	0
chr3	44467274	44467275	CHM13_T0151974	ENST00000617032.1	ZNF445	0	0
chr3	44467311	44467312	CHM13_T0151974	ENST00000617032.1	ZNF445	0	0
chr3	44471018	44471019	CHM13_T0151974	ENST00000617032.1	ZNF445	0	0
chr3	44471328	44471329	CHM13_T0151974	ENST00000617032.1	ZNF445	0	0
chr3	44471362	44471363	CHM13_T0151974	ENST00000617032.1	ZNF445	0	0
chr3	44471366	44471367	CHM13_T0151974	ENST00000617032.1	ZNF445	0	0
chr3	47114349	47114350	CHM13_T0152299	ENST00000638947.1	SETD2	0	1
chr3	47114353	47114354	CHM13_T0152299	ENST00000638947.1	SETD2	0	1
chr3	48497124	48497125	CHM13_T0152536	ENST00000612611.1	SHISA5	0	0
chr3	48497455	48497456	CHM13_T0152536	ENST00000612611.1	SHISA5	0	0
chr3	52447489	52447490	CHM13_T0153717	ENST00000615126.1	PHF7	0	0
chr3	52452856	52452857	CHM13_T0153717	ENST00000615126.1	PHF7	0	0
chr3	52454684	52454685	CHM13_T0153717	ENST00000615126.1	PHF7	0	0
chr3	58211171	58211172	CHM13_T0154220	ENST00000419752.3	FLNB	0	1
chr3	103040191	103040192	CHM13_T0155636	ENST00000497785.1	NIT2	0	0
chr3	104529700	104529701	CHM13_T0155779	ENST00000616286.1	NXPE3	0	0
chr3	111477526	111477534	CHM13_T0156231	ENST00000295755.6	RETNLB	0	0
chr3	115255252	115255253	CHM13_T0156407	ENST00000402314.6	ATG3	0	0
chr3	115712312	115712313	CHM13_T0156449	ENST00000619116.4	GTPBP8	0	0
chr3	115712349	115712351	CHM13_T0156449	ENST00000619116.4	GTPBP8	0	0
chr3	115714004	115714005	CHM13_T0156449	ENST00000619116.4	GTPBP8	0	0
chr3	115714035	115714036	CHM13_T0156449	ENST00000619116.4	GTPBP8	0	0
chr3	133175449	133175454	CHM13_T0157972	ENST00000265379.10	COL6A5	0	0
chr3	144355324	144355326	CHM13_T0158754	ENST00000452898.2	RASA2	0	0
chr3	152272035	152272039	CHM13_T0159224	ENST00000360632.8	WWTR1	0	1
chr3	152272035	152272039	CHM13_T0159225	ENST00000465804.5	WWTR1	0	1
chr3	152272035	152272039	CHM13_T0159227	ENST00000467467.5	WWTR1	0	1
chr3	185877543	185877544	CHM13_T0161235	ENST00000610757.4	MCCC1	0	1
chr3	186989783	186989787	CHM13_T0161437	ENST00000621863.4	AP2M1	0	0
chr3	195970678	195970679	CHM13_T0162233	ENST00000620313.1	ATP13A5	0	0
chr3	195972150	195972152	CHM13_T0162233	ENST00000620313.1	ATP13A5	0	0
chr3	198040539	198040543	CHM13_T0162528	ENST00000618471.4	ACAP2	0	0
chr3	198043189	198043191	CHM13_T0162528	ENST00000618471.4	ACAP2	0	0
chr3	198580721	198580722	CHM13_T0162623	ENST00000463781.8	MUC4	0	1
chr3	198580721	198580722	CHM13_T0162627	ENST00000475231.5	MUC4	0	1
chr4	7998831	7998832	CHM13_T0164178	ENST00000545242.5	ABLIM2	0	0
chr4	25315126	25315127	CHM13_T0164933	ENST00000612982.1	ZCCHC4	0	0
chr4	25315136	25315137	CHM13_T0164933	ENST00000612982.1	ZCCHC4	0	0
chr4	25315143	25315144	CHM13_T0164933	ENST00000612982.1	ZCCHC4	0	0
chr4	25315150	25315151	CHM13_T0164933	ENST00000612982.1	ZCCHC4	0	0
chr4	36042676	36042677	CHM13_T0165158	ENST00000618163.1	ARAP2	0	0
chr4	39286602	39286604	CHM13_T0165348	ENST00000639695.1	RFC1	0	0
chr4	76486385	76486387	CHM13_T0166773	ENST00000639793.1	ANKRD17	0	0
chr4	76486414	76486419	CHM13_T0166773	ENST00000639793.1	ANKRD17	0	0
chr4	85789650	85789651	CHM13_T0167374	ENST00000610545.1	ENOPH1	0	0
chr4	90455304	90455305	CHM13_T0167839	ENST00000544085.5	AFF1	0	1
chr4	90455338	90455340	CHM13_T0167839	ENST00000544085.5	AFF1	0	1
chr4	90464669	90464670	CHM13_T0167839	ENST00000544085.5	AFF1	0	1
chr4	90941113	90941117	CHM13_T0167886	ENST00000651931.1	DSPP	0	1
chr4	106124363	106124365	CHM13_T0168471	ENST00000618836.4	UBE2D3	0	0
chr4	106451802	106451803	CHM13_T0168547	ENST00000611174.4	CENPE	0	0
chr4	106451812	106451813	CHM13_T0168547	ENST00000611174.4	CENPE	0	0
chr4	106451822	106451823	CHM13_T0168547	ENST00000611174.4	CENPE	0	0
chr4	108993927	108993928	CHM13_T0168646	ENST00000618810.4	INTS12	0	0
chr4	116665963	116665965	CHM13_T0169170	ENST00000612754.1	ANK2	0	1
chr4	143208905	143208907	CHM13_T0170230	ENST00000398940.1	MAML3	0	0
chr4	143208949	143208951	CHM13_T0170230	ENST00000398940.1	MAML3	0	0
chr4	143208978	143208980	CHM13_T0170230	ENST00000398940.1	MAML3	0	0
chr4	148971233	148971234	CHM13_T0170555	ENST00000541599.4	MMAA	0	1
chr4	150157487	150157488	CHM13_T0170623	ENST00000398886.8	TTC29	0	0
chr4	154603763	154603768	CHM13_T0170786	ENST00000455694.6	PRSS48	0	0
chr4	188534725	188534727	CHM13_T0172325	ENST00000296775.7	CFAP97	0	0
chr4	189504014	189504016	CHM13_T0172476	ENST00000389354.6	FAM149A	0	0
chr4	189975208	189975209	CHM13_T0172516	ENST00000614102.4	FAT1	0	1
chr4	189975218	189975220	CHM13_T0172516	ENST00000614102.4	FAT1	0	1
chr5	701886	701891	CHM13_T0172786	ENST00000424784.3	ZDHHC11	0	0
chr5	701909	701910	CHM13_T0172786	ENST00000424784.3	ZDHHC11	0	0
chr5	701955	701956	CHM13_T0172786	ENST00000424784.3	ZDHHC11	0	0
chr5	701998	702000	CHM13_T0172786	ENST00000424784.3	ZDHHC11	0	0
chr5	702121	702123	CHM13_T0172786	ENST00000424784.3	ZDHHC11	0	0
chr5	702244	702245	CHM13_T0172786	ENST00000424784.3	ZDHHC11	0	0
chr5	702260	702261	CHM13_T0172786	ENST00000424784.3	ZDHHC11	0	0
chr5	11020384	11020386	CHM13_T0173366	ENST00000458100.6	CTNND2	0	1
chr5	42175090	42175095	CHM13_T0174618	ENST00000612065.1	C5orf51	0	0
chr5	60035611	60035612	CHM13_T0175299	ENST00000546160.5	PDE4D	0	1
chr5	69944233	69944234	CHM13_T0175759	ENST00000621204.4	SLC30A5	0	1
chr5	71990913	71990914	CHM13_T0175989	ENST00000380675.3	BDP1	0	0
chr5	132508434	132508436	CHM13_T0179035	ENST00000431707.5	ACSL6	0	1
chr5	132508434	132508436	CHM13_T0179036	ENST00000543479.5	ACSL6	0	1
chr5	133615887	133615892	CHM13_T0179260	ENST00000617074.4	HSPA4	0	0
chr5	133615946	133615947	CHM13_T0179260	ENST00000617074.4	HSPA4	0	0
chr5	133621551	133621552	CHM13_T0179260	ENST00000617074.4	HSPA4	0	0
chr5	133610958	133610959	CHM13_T0179261	ENST00000615899.1	HSPA4	0	0
chr5	138971542	138971544	CHM13_T0179761	ENST00000613650.1	REEP2	0	0
chr5	141187027	141187028	CHM13_T0180186	ENST00000610522.4	IK	0	0
chr5	176928460	176928462	CHM13_T0182608	ENST00000619979.4	NOP16	0	0
chr5	180393063	180393064	CHM13_T0183320	ENST00000610475.4	MRNIP	0	0
chr6	7116292	7116294	CHM13_T0184123	ENST00000611109.1	RREB1	0	0
chr6	7116387	7116388	CHM13_T0184123	ENST00000611109.1	RREB1	0	0
chr6	20274408	20274412	CHM13_T0184837	ENST00000613242.4	E2F3	0	0
chr6	31038002	31038006	CHM13_T0186166	ENST00000638788.1	POU5F1	0	1
chr6	32208593	32208595	CHM13_T0186836	ENST00000375007.8	TSBP1	0	0
chr6	32146325	32146329	CHM13_T0186838	ENST00000617061.4	TSBP1	0	0
chr6	32146965	32146969	CHM13_T0186838	ENST00000617061.4	TSBP1	0	0
chr6	32147038	32147040	CHM13_T0186838	ENST00000617061.4	TSBP1	0	0
chr6	32183888	32183892	CHM13_T0186838	ENST00000617061.4	TSBP1	0	0
chr6	32219216	32219220	CHM13_T0186838	ENST00000617061.4	TSBP1	0	0
chr6	41582547	41582548	CHM13_T0187888	ENST00000415707.1	PGC	0	0
chr6	42764686	42764687	CHM13_T0188009	ENST00000394142.7	CNPY3	0	1
chr6	74695667	74695671	CHM13_T0189423	ENST00000615060.4	EEF1A1	0	1
chr6	74695692	74695694	CHM13_T0189423	ENST00000615060.4	EEF1A1	0	1
chr6	88717163	88717164	CHM13_T0190004	ENST00000622775.3	SLC35A1	0	1
chr6	112360679	112360681	CHM13_T0190947	ENST00000612036.4	SLC16A10	0	0
chr6	113244460	113244462	CHM13_T0191061	ENST00000639360.1	CCN6	0	0
chr6	139067230	139067232	CHM13_T0192410	ENST00000614035.4	TNFAIP3	0	1
chr6	139064137	139064138	CHM13_T0192411	ENST00000615468.4	TNFAIP3	0	1
chr6	139069573	139069575	CHM13_T0192412	ENST00000619035.4	TNFAIP3	0	1
chr6	139067740	139067742	CHM13_T0192413	ENST00000620204.3	TNFAIP3	0	1
chr6	139067374	139067376	CHM13_T0192414	ENST00000621150.3	TNFAIP3	0	1
chr6	139406513	139406514	CHM13_T0192423	ENST00000527246.3	PBOV1	0	0
chr6	147134897	147134899	CHM13_T0192804	ENST00000367503.7	SHPRH	0	0
chr6	153657117	153657119	CHM13_T0193148	ENST00000341594.9	SYNE1	0	1
chr6	168321358	168321359	CHM13_T0193967	ENST00000611959.1	RNASET2	0	1
chr6	168321401	168321403	CHM13_T0193967	ENST00000611959.1	RNASET2	0	1
chr6	170013491	170013492	CHM13_T0194106	ENST00000535039.5	SMOC2	0	1
chr7	2626700	2626704	CHM13_T0194590	ENST00000402506.5	LFNG	0	1
chr7	2638103	2638104	CHM13_T0194596	ENST00000614382.1	LFNG	0	1
chr7	5618405	5618407	CHM13_T0194780	ENST00000620087.1	FBXL18	0	0
chr7	21817819	21817820	CHM13_T0195545	ENST00000620169.4	DNAH11	0	1
chr7	33009832	33009834	CHM13_T0196452	ENST00000621876.1	KBTBD2	0	0
chr7	40236284	40236285	CHM13_T0196901	ENST00000611390.1	CDK13	0	0
chr7	44299035	44299036	CHM13_T0197176	ENST00000447951.1	MYL7	0	0
chr7	44857770	44857771	CHM13_T0197272	ENST00000631326.2	OGDH	0	0
chr7	44868097	44868098	CHM13_T0197272	ENST00000631326.2	OGDH	0	0
chr7	44922402	44922404	CHM13_T0197283	ENST00000615423.1	ZMIZ2	0	0
chr7	44922425	44922427	CHM13_T0197283	ENST00000615423.1	ZMIZ2	0	0
chr7	46082734	46082739	CHM13_T0197427	ENST00000615754.4	IGFBP3	0	0
chr7	48151106	48151110	CHM13_T0197508	ENST00000453192.3	SUN3	0	0
chr7	48151128	48151129	CHM13_T0197508	ENST00000453192.3	SUN3	0	0
chr7	68214966	68214967	CHM13_T0198400	ENST00000617799.1	SBDS	0	1
chr7	68287035	68287036	CHM13_T0198405	ENST00000615572.4	TYW1	0	0
chr7	73963095	73963096	CHM13_T0198505	ENST00000612372.4	TYW1B	0	0
chr7	73963095	73963096	CHM13_T0198506	ENST00000620995.5	TYW1B	0	0
chr7	73963095	73963096	CHM13_T0198509	ENST00000610600.1	TYW1B	0	0
chr7	93214983	93214988	CHM13_T0199830	ENST00000619023.4	AKAP9	0	1
chr7	93282140	93282142	CHM13_T0199830	ENST00000619023.4	AKAP9	0	1
chr7	95900386	95900388	CHM13_T0200152	ENST00000612748.1	PEG10	0	1
chr7	95900386	95900388	CHM13_T0200154	ENST00000612941.1	PEG10	0	1
chr7	100915707	100915708	CHM13_T0200573	ENST00000222982.8	CYP3A5	0	1
chr7	100915707	100915708	CHM13_T0200584	ENST00000439761.3	CYP3A5	0	1
chr7	101816028	101816030	CHM13_T0200926	ENST00000619071.4	LRCH4	0	0
chr7	101816045	101816046	CHM13_T0200926	ENST00000619071.4	LRCH4	0	0
chr7	102306190	102306191	CHM13_T0201092	ENST00000379442.7	MUC12	0	0
chr7	102308715	102308716	CHM13_T0201092	ENST00000379442.7	MUC12	0	0
chr7	102309152	102309153	CHM13_T0201092	ENST00000379442.7	MUC12	0	0
chr7	102309160	102309162	CHM13_T0201092	ENST00000379442.7	MUC12	0	0
chr7	102306190	102306191	CHM13_T0201093	ENST00000536621.5	MUC12	0	0
chr7	102308715	102308716	CHM13_T0201093	ENST00000536621.5	MUC12	0	0
chr7	102309152	102309153	CHM13_T0201093	ENST00000536621.5	MUC12	0	0
chr7	102309160	102309162	CHM13_T0201093	ENST00000536621.5	MUC12	0	0
chr7	102486588	102486590	CHM13_T0201119	ENST00000611537.1	VGF	0	0
chr7	104787351	104787355	CHM13_T0201430	ENST00000424685.2	RELN	0	1
chr7	106378057	106378058	CHM13_T0201480	ENST00000622386.1	KMT2E	0	1
chr7	106378070	106378071	CHM13_T0201480	ENST00000622386.1	KMT2E	0	1
chr7	106404812	106404813	CHM13_T0201480	ENST00000622386.1	KMT2E	0	1
chr7	107976582	107976584	CHM13_T0201591	ENST00000315965.6	CCDC71L	0	0
chr7	109221741	109221758	CHM13_T0201733	ENST00000639772.1	DLD	0	1
chr7	109503127	109503128	CHM13_T0201772	ENST00000379022.8	NRCAM	0	1
chr7	128686007	128686009	CHM13_T0202612	ENST00000619291.4	ZNF800	0	0
chr7	136670962	136670963	CHM13_T0203296	ENST00000356162.5	CNOT4	0	0
chr7	136670996	136670997	CHM13_T0203296	ENST00000356162.5	CNOT4	0	0
chr7	152259922	152259923	CHM13_T0204598	ENST00000397238.7	AGAP3	0	0
chr7	152259925	152259926	CHM13_T0204598	ENST00000397238.7	AGAP3	0	0
chr7	152259938	152259939	CHM13_T0204598	ENST00000397238.7	AGAP3	0	0
chr7	152259922	152259923	CHM13_T0204599	ENST00000473312.5	AGAP3	0	0
chr7	152259925	152259926	CHM13_T0204599	ENST00000473312.5	AGAP3	0	0
chr7	152259938	152259939	CHM13_T0204599	ENST00000473312.5	AGAP3	0	0
chr7	152259922	152259923	CHM13_T0204600	ENST00000479901.5	AGAP3	0	0
chr7	152259925	152259926	CHM13_T0204600	ENST00000479901.5	AGAP3	0	0
chr7	152259938	152259939	CHM13_T0204600	ENST00000479901.5	AGAP3	0	0
chr7	152767849	152767850	CHM13_T0204729	ENST00000652707.1	PRKAG2	0	1
chr8	8031770	8031771	CHM13_T0205642	ENST00000622443.2	GATA4	0	1
chr8	8031837	8031838	CHM13_T0205642	ENST00000622443.2	GATA4	0	1
chr8	8031949	8031950	CHM13_T0205642	ENST00000622443.2	GATA4	0	1
chr8	22354761	22354763	CHM13_T0206592	ENST00000432128.5	DMTN	0	0
chr8	22354761	22354763	CHM13_T0206602	ENST00000517305.4	DMTN	0	0
chr8	22354761	22354763	CHM13_T0206604	ENST00000358242.5	DMTN	0	0
chr8	22858939	22858940	CHM13_T0206761	ENST00000622702.1	PDLIM2	0	0
chr8	22877171	22877173	CHM13_T0206778	ENST00000615223.2	C8orf58	0	0
chr8	22891318	22891319	CHM13_T0206793	ENST00000613179.1	CCAR2	0	0
chr8	22891343	22891344	CHM13_T0206793	ENST00000613179.1	CCAR2	0	0
chr8	22892777	22892779	CHM13_T0206793	ENST00000613179.1	CCAR2	0	0
chr8	74098775	74098776	CHM13_T0209958	ENST00000521419.5	STAU2	0	0
chr8	82234065	82234066	CHM13_T0210394	ENST00000615066.1	SNX16	0	0
chr8	82234069	82234070	CHM13_T0210394	ENST00000615066.1	SNX16	0	0
chr8	82234076	82234077	CHM13_T0210394	ENST00000615066.1	SNX16	0	0
chr8	101127221	101127223	CHM13_T0211379	ENST00000617334.1	RGS22	0	0
chr8	121398793	121398798	CHM13_T0212272	ENST00000247781.4	COL14A1	0	0
chr8	130975287	130975289	CHM13_T0213207	ENST00000615041.1	CYRIB	0	0
chr8	130980239	130980240	CHM13_T0213207	ENST00000615041.1	CYRIB	0	0
chr8	130981636	130981637	CHM13_T0213207	ENST00000615041.1	CYRIB	0	0
chr8	130988223	130988228	CHM13_T0213207	ENST00000615041.1	CYRIB	0	0
chr8	130981636	130981637	CHM13_T0213208	ENST00000639004.1	CYRIB	0	0
chr8	130975287	130975289	CHM13_T0213208	ENST00000639004.1	CYRIB	0	0
chr8	130988226	130988228	CHM13_T0213208	ENST00000639004.1	CYRIB	0	0
chr8	144729468	144729470	CHM13_T0214041	ENST00000618139.2	EEF1D	0	0
chr8	145608478	145608479	CHM13_T0214468	ENST00000613741.1	TONSL	0	0
chr8	145609886	145609888	CHM13_T0214468	ENST00000613741.1	TONSL	0	0
chr8	145609969	145609971	CHM13_T0214468	ENST00000613741.1	TONSL	0	0
chr8	145609980	145609985	CHM13_T0214468	ENST00000613741.1	TONSL	0	0
chr8	145610242	145610244	CHM13_T0214468	ENST00000613741.1	TONSL	0	0
chr8	145610919	145610920	CHM13_T0214468	ENST00000613741.1	TONSL	0	0
chr8	145611977	145611979	CHM13_T0214468	ENST00000613741.1	TONSL	0	0
chr9	8531581	8531583	CHM13_T0215171	ENST00000397617.7	PTPRD	0	1
chr9	35583074	35583076	CHM13_T0216274	ENST00000619051.4	FAM166B	0	0
chr9	35671072	35671074	CHM13_T0216301	ENST00000618781.1	SIT1	0	0
chr9	41642368	41642372	CHM13_T0216860	ENST00000441025.2	AL391987.1	0	0
chr9	79500951	79500955	LOFF_T0003471	ENST00000441025.2	AL391987.1	0	0
chr9	80459679	80459680	CHM13_T0217212	ENST00000360171.11	CBWD3	0	0
chr9	80459679	80459680	CHM13_T0217213	ENST00000377342.9	CBWD3	0	0
chr9	80459679	80459680	CHM13_T0217218	ENST00000618217.4	CBWD3	0	0
chr9	105460365	105460369	CHM13_T0218441	ENST00000427277.6	WNK2	0	1
chr9	105460393	105460395	CHM13_T0218441	ENST00000427277.6	WNK2	0	1
chr9	105466487	105466491	CHM13_T0218441	ENST00000427277.6	WNK2	0	1
chr9	106628005	106628006	CHM13_T0218532	ENST00000428393.3	MFSD14B	0	0
chr9	110082103	110082104	CHM13_T0218846	ENST00000611338.4	TRMO	0	0
chr9	119503438	119503439	CHM13_T0219268	ENST00000457811.1	RAD23B	0	0
chr9	134826825	134826826	CHM13_T0220042	ENST00000623530.1	OR1B1	0	1
chr9	137531146	137531147	CHM13_T0220237	ENST00000265956.8	GAPVD1	0	0
chr9	140636138	140636139	CHM13_T0220756	ENST00000612334.1	CERCAM	0	0
chr9	140644218	140644220	CHM13_T0220760	ENST00000613052.1	CERCAM	0	0
chr9	140644286	140644287	CHM13_T0220760	ENST00000613052.1	CERCAM	0	0
chr9	142543304	142543305	CHM13_T0221179	ENST00000611173.1	HMCN2	0	0
chr9	145285654	145285655	CHM13_T0221478	ENST00000673714.1	CEL	0	1
chr9	145285654	145285655	CHM13_T0221479	ENST00000372080.8	CEL	0	1
chr9	145418993	145418995	CHM13_T0221515	ENST00000372032.3	OBP2B	0	0
chr9	145469533	145469537	CHM13_T0221520	ENST00000538324.2	ABO	0	1
chr9	145882784	145882785	CHM13_T0221616	ENST00000422262.6	SARDH	0	1
chr9	147299071	147299073	CHM13_T0221689	ENST00000371799.8	OLFM1	0	0
chr9	147777635	147777636	CHM13_T0221736	ENST00000340780.7	OBP2A	0	0
chr9	147777635	147777636	CHM13_T0221741	ENST00000619164.4	OBP2A	0	0
chr9	149257488	149257493	CHM13_T0222097	ENST00000265662.9	ABCA2	0	1
chr9	149257488	149257493	CHM13_T0222100	ENST00000614293.4	ABCA2	0	1
chrX	12900757	12900758	CHM13_T0222940	ENST00000622204.1	ATXN3L	0	1
chrX	13325861	13325862	CHM13_T0222996	ENST00000398395.7	OFD1	0	1
chrX	13325868	13325869	CHM13_T0222996	ENST00000398395.7	OFD1	0	1
chrX	17270343	17270344	CHM13_T0223190	ENST00000615422.1	NHS	0	1
chrX	17270345	17270350	CHM13_T0223190	ENST00000615422.1	NHS	0	1
chrX	24312067	24312068	CHM13_T0223499	ENST00000611764.1	POLA1	0	0
chrX	47867963	47867964	CHM13_T0224375	ENST00000622196.4	SLC38A5	0	1
chrX	53522669	53522673	CHM13_T0225094	ENST00000620763.1	WNK3	0	0
chrX	54221796	54221797	CHM13_T0225140	ENST00000622017.4	TRO	0	0
chrX	69601477	69601478	CHM13_T0225668	ENST00000612180.4	NLGN3	0	1
chrX	83502475	83502476	CHM13_T0226402	ENST00000622540.4	APOOL	0	0
chrX	83474778	83474807	CHM13_T0226403	ENST00000613473.1	APOOL	0	0
chrX	84940510	84940514	CHM13_T0226446	ENST00000613770.4	DACH2	0	0
chrX	99798038	99798039	CHM13_T0226663	ENST00000618050.4	BTK	0	1
chrX	99936855	99936856	CHM13_T0226711	ENST00000423738.4	ARMCX4	0	0
chrX	99937061	99937062	CHM13_T0226711	ENST00000423738.4	ARMCX4	0	0
chrX	100585392	100585393	CHM13_T0226775	ENST00000372774.7	TCEAL6	0	0
chrX	100585392	100585393	CHM13_T0226776	ENST00000372773.1	TCEAL6	0	0
chrX	109571358	109571360	CHM13_T0227304	ENST00000620137.3	PAK3	0	1
chrX	109571390	109571391	CHM13_T0227304	ENST00000620137.3	PAK3	0	1
chrX	118213039	118213043	CHM13_T0227600	ENST00000619445.1	UPF3B	0	1
chrX	128386279	128386280	CHM13_T0227880	ENST00000615377.4	ELF4	0	1
chrX	128388282	128388284	CHM13_T0227880	ENST00000615377.4	ELF4	0	1
chrX	128731334	128731335	CHM13_T0227938	ENST00000639890.1	RBMX2	0	0
chrX	128732514	128732515	CHM13_T0227938	ENST00000639890.1	RBMX2	0	0
chrX	128732521	128732522	CHM13_T0227938	ENST00000639890.1	RBMX2	0	0
chrX	128985444	128985445	CHM13_T0227950	ENST00000610637.1	ENOX2	0	0
chrX	130953534	130953535	CHM13_T0228052	ENST00000640529.1	HS6ST2	0	0
chrX	152822743	152822748	CHM13_T0229482	ENST00000593606.2	CTAG1A	0	0
chrX	152822757	152822761	CHM13_T0229482	ENST00000593606.2	CTAG1A	0	0
chrX	152822794	152822795	CHM13_T0229482	ENST00000593606.2	CTAG1A	0	0
			469		385	1	209

## Sheet: Table S9 Missing GENCODE genes
Table S9: Missing GENCODE genes. The table lists the full names of GENCODE genes (ID and name) missing in the CHM13 annotation but present in GRCh38. The genes are annotated with their biotype along with a reason why they could not be mapped to CHM13. The repeat type annotation indicates if the gene intersects a repeat region, which may indicate the gene is copy-number variable. Lastly, the medic…
Gene ID	Gene name	Gene biotype	Unmapped Reason	Repeat Type	Intersects medically relevant name list
ENSG00000271317	IGHD4OR15-4A	IG_D_gene	no_alignment	N/A	0
ENSG00000227108	IGHD1-14	IG_D_gene	no_alignment	N/A	0
ENSG00000211915	IGHD5-18	IG_D_gene	no_alignment	N/A	0
ENSG00000211921	IGHD5-12	IG_D_gene	no_alignment	N/A	0
ENSG00000270824	IGHD5OR15-5B	IG_D_gene	no_alignment	N/A	0
ENSG00000236170	IGHD1-1	IG_D_gene	no_alignment	N/A	0
ENSG00000270451	IGHD4OR15-4B	IG_D_gene	no_alignment	N/A	0
ENSG00000282520	IGHD3OR15-3A	IG_D_gene	no_alignment	N/A	0
ENSG00000211920	IGHD6-13	IG_D_gene	no_alignment	N/A	0
ENSG00000211928	IGHD5-5	IG_D_gene	no_alignment	N/A	0
ENSG00000236597	IGHD7-27	IG_D_gene	no_alignment	N/A	0
ENSG00000233655	IGHD4-4	IG_D_gene	no_alignment	N/A	0
ENSG00000232543	IGHD4-11	IG_D_gene	no_alignment	N/A	0
ENSG00000211912	IGHD2-21	IG_D_gene	no_alignment	N/A	0
ENSG00000227196	IGHD4-23	IG_D_gene	no_alignment	N/A	0
ENSG00000228131	IGHD6-6	IG_D_gene	no_alignment	N/A	0
ENSG00000211907	IGHD1-26	IG_D_gene	no_alignment	N/A	0
ENSG00000237197	IGHD1-7	IG_D_gene	no_alignment	N/A	0
ENSG00000271336	IGHD1OR15-1A	IG_D_gene	no_alignment	N/A	0
ENSG00000270185	IGHD1OR15-1B	IG_D_gene	no_alignment	N/A	0
ENSG00000227800	IGHD4-17	IG_D_gene	no_alignment	N/A	0
ENSG00000211909	IGHD5-24	IG_D_gene	no_alignment	N/A	0
ENSG00000270961	IGHD5OR15-5A	IG_D_gene	no_alignment	N/A	0
ENSG00000225825	IGHD6-25	IG_D_gene	no_alignment	N/A	0
ENSG00000211914	IGHD6-19	IG_D_gene	no_alignment	N/A	0
ENSG00000237020	IGHD1-20	IG_D_gene	no_alignment	N/A	0
ENSG00000282599	IGHD2OR15-2A	IG_D_gene	no_alignment	N/A	0
ENSG00000259261	IGHV4OR15-8	IG_V_gene	collapse	N/A	0
ENSG00000281179	AC135068.8	IG_V_gene	collapse	N/A	0
ENSG00000280411	IGHV1-69D	IG_V_gene	collapse	N/A	0
ENSG00000211974	IGHV2-70D	IG_V_gene	collapse	N/A	0
ENSG00000271288	IGHV1OR15-3	IG_V_pseudogene	no_alignment	N/A	0
ENSG00000254045	IGHVIII-22-2	IG_V_pseudogene	collapse	N/A	0
ENSG00000280655	AC134981.1	IG_V_pseudogene	collapse	N/A	0
ENSG00000282600	IGHV3-69-1	IG_V_pseudogene	collapse	N/A	0
ENSG00000286945	AL513478.4	lncRNA	collapse	LINE DNA Simple_repeat LTR SINE	0
ENSG00000281113	AC135068.7	lncRNA	hg38_error	LINE Simple_repeat LTR SINE	0
ENSG00000279094	LINC01670	lncRNA	collapse	LTR SINE Low_complexity	0
ENSG00000232086	AL159990.2	lncRNA	collapse	N/A	0
ENSG00000280179	CU639417.5	lncRNA	collapse	LINE Simple_repeat LTR SINE	0
ENSG00000225725	FAM66E	lncRNA	collapse	DNA LINE scRNA Low_complexity Simple_repeat LTR SINE	0
ENSG00000280614	FP236383.4	lncRNA	collapse	LINE DNA Unknown Low_complexity Simple_repeat LTR SINE	0
ENSG00000280191	LINC01669	lncRNA	hg38_error	LINE Simple_repeat	0
ENSG00000257563	AC126755.3	lncRNA	collapse	LINE DNA rRNA Low_complexity Simple_repeat LTR Retroposon SINE	0
ENSG00000273639	AL512310.11	lncRNA	collapse	LINE LTR SINE Low_complexity	0
ENSG00000261695	AC136443.4	lncRNA	hg38_error	LINE DNA Simple_repeat LTR SINE	0
ENSG00000259443	AC012414.3	lncRNA	hg38_error	DNA LTR SINE	0
ENSG00000278996	FP671120.4	lncRNA	hg38_error	LINE DNA Simple_repeat LTR SINE	0
ENSG00000279687	FP565260.5	lncRNA	collapse	rRNA	0
ENSG00000278927	FP236240.1	lncRNA	collapse	N/A	0
ENSG00000277067	CU634019.1	lncRNA	collapse	LINE Satellite Unknown Low_complexity Simple_repeat LTR SINE	0
ENSG00000275429	MIR6862-1	miRNA	collapse	N/A	0
ENSG00000265776	MIR3670-3	miRNA	collapse	LTR	0
ENSG00000284550	MIR8069-1	miRNA	collapse	LINE	0
ENSG00000284332	MIR1302-2	miRNA	collapse	SINE	0
ENSG00000277014	MIR3179-4	miRNA	collapse	N/A	0
ENSG00000277841	MIR5701-2	miRNA	collapse	SINE	0
ENSG00000278340	MIR6862-2	miRNA	collapse	Unknown	0
ENSG00000265793	MIR3118-4	miRNA	collapse	N/A	0
ENSG00000264063	CR392039.1	miRNA	collapse	DNA	0
ENSG00000266454	MIR3179-3	miRNA	hg38_error	N/A	0
ENSG00000212448	Y_RNA	misc_RNA	collapse	Simple_repeat scRNA	0
ENSG00000206927	Y_RNA	misc_RNA	collapse	scRNA	0
ENSG00000201584	AC016764.1	misc_RNA	no_alignment	SINE scRNA	0
ENSG00000277777	Y_RNA	misc_RNA	collapse	snRNA	0
ENSG00000274984	Y_RNA	misc_RNA	collapse	scRNA Low_complexity	0
ENSG00000275362	Metazoa_SRP	misc_RNA	collapse	scRNA	0
ENSG00000276800	Metazoa_SRP	misc_RNA	collapse	srpRNA	0
ENSG00000238933	Y_RNA	misc_RNA	collapse	scRNA	0
ENSG00000275904	Y_RNA	misc_RNA	collapse	scRNA	0
ENSG00000275006	Y_RNA	misc_RNA	collapse	SINE srpRNA	0
ENSG00000238560	Y_RNA	misc_RNA	collapse	scRNA	0
ENSG00000278825	RN7SL640P	misc_RNA	collapse	SINE	0
ENSG00000243059	RN7SL400P	misc_RNA	collapse	LINE scRNA	0
ENSG00000278775	FP236383.2	misc_RNA	collapse	DNA	0
ENSG00000222352	RN7SKP221	misc_RNA	collapse	srpRNA	0
ENSG00000196205	EEF1A1P5	processed_pseudogene	collapse	N/A	0
ENSG00000271530	WBP1LP12	processed_pseudogene	collapse	N/A	0
ENSG00000271544	AC006499.8	processed_pseudogene	collapse	Simple_repeat Low_complexity	0
ENSG00000239255	AC007620.1	processed_pseudogene	collapse	N/A	0
ENSG00000241571	ATP5F1AP7	processed_pseudogene	hg38_error	N/A	0
ENSG00000271523	AL049634.3	processed_pseudogene	collapse	Simple_repeat SINE	0
ENSG00000271456	AC108081.1	processed_pseudogene	collapse	N/A	0
ENSG00000253612	WBP1LP3	processed_pseudogene	collapse	N/A	0
ENSG00000254796	AC134684.1	processed_pseudogene	no_alignment	N/A	0
ENSG00000270493	AL670379.4	processed_pseudogene	no_alignment	N/A	0
ENSG00000278008	PPP1R26P4	processed_pseudogene	collapse	N/A	0
ENSG00000276592	PHBP6	processed_pseudogene	collapse	N/A	0
ENSG00000271154	AL670379.10	processed_pseudogene	collapse	N/A	0
ENSG00000244427	RPS3AP31	processed_pseudogene	collapse	N/A	0
ENSG00000230245	BX088651.3	processed_pseudogene	no_alignment	N/A	0
ENSG00000236987	NDUFA5P8	processed_pseudogene	collapse	LINE	0
ENSG00000270397	AL670379.2	processed_pseudogene	collapse	N/A	0
ENSG00000280346	FP236240.3	processed_pseudogene	collapse	N/A	0
ENSG00000274649	AL512624.1	processed_pseudogene	no_alignment	N/A	0
ENSG00000234217	RBPJP7	processed_pseudogene	low_coverage_alignment	N/A	0
ENSG00000269692	FKBP4P2	processed_pseudogene	collapse	N/A	0
ENSG00000227207	RPL31P12	processed_pseudogene	collapse	N/A	0
ENSG00000273813	AC123788.2	processed_pseudogene	collapse	N/A	0
ENSG00000241052	RPL23AP70	processed_pseudogene	collapse	N/A	0
ENSG00000255972	AC026333.1	processed_pseudogene	collapse	N/A	0
ENSG00000257432	AL512310.3	processed_pseudogene	collapse	N/A	0
ENSG00000229231	FEM1AP1	processed_pseudogene	collapse	N/A	0
ENSG00000269732	WBP1LP7	processed_pseudogene	no_alignment	N/A	0
ENSG00000269378	AC022149.1	processed_pseudogene	no_alignment	LTR	0
ENSG00000256975	AC092821.2	processed_pseudogene	collapse	N/A	0
ENSG00000226534	AP000552.1	processed_pseudogene	no_alignment	N/A	0
ENSG00000178715	AL450998.1	processed_pseudogene	collapse	N/A	0
ENSG00000281087	AC135068.6	processed_pseudogene	collapse	N/A	0
ENSG00000266416	AC130289.2	processed_pseudogene	collapse	N/A	0
ENSG00000270678	AL670379.6	processed_pseudogene	collapse	N/A	0
ENSG00000271041	AL670379.9	processed_pseudogene	collapse	Simple_repeat	0
ENSG00000256136	AC092865.2	processed_pseudogene	hg38_error	N/A	0
ENSG00000283110	AC141257.4	processed_pseudogene	collapse	N/A	0
ENSG00000273994	SDR42E1P1	processed_pseudogene	collapse	N/A	0
ENSG00000206077	ZDHHC11B	protein_coding	collapse	LINE Simple_repeat LTR SINE	0
ENSG00000276581	SPATA31A5	protein_coding	collapse	Simple_repeat SINE	0
ENSG00000269586	CT45A10	protein_coding	collapse	LINE Simple_repeat SINE	0
ENSG00000233024	NPIPA9	protein_coding	collapse	LINE Simple_repeat SINE	0
ENSG00000212807	OR2A42	protein_coding	hg38_error	Simple_repeat SINE Low_complexity	0
ENSG00000278961	SMIM34B	protein_coding	collapse	N/A	0
ENSG00000229314	ORM1	protein_coding	collapse	N/A	0
ENSG00000286228	SPDYE11	protein_coding	collapse	LINE DNA Low_complexity Simple_repeat LTR SINE	0
ENSG00000183632	TP53TG3	protein_coding	collapse	DNA LINE Unknown Low_complexity snRNA Simple_repeat LTR Retroposon SINE	0
ENSG00000142178	SIK1	protein_coding	collapse	LINE Low_complexity DNA	0
ENSG00000274512	TBC1D3L	protein_coding	collapse	LINE DNA srpRNA Low_complexity Simple_repeat LTR Retroposon SINE	0
ENSG00000116785	CFHR3	protein_coding	collapse	N/A	1
ENSG00000205496	OR51A2	protein_coding	collapse	LINE DNA Low_complexity Simple_repeat LTR SINE	1
ENSG00000286079	AL627230.3	protein_coding	collapse	SINE	0
ENSG00000276289	KCNE1B	protein_coding	collapse	LINE DNA Low_complexity Simple_repeat SINE	0
ENSG00000233050	DEFB130B	protein_coding	hg38_error	Simple_repeat	0
ENSG00000232399	USP17L13	protein_coding	collapse	Simple_repeat	0
ENSG00000286175	AC023490.5	protein_coding	collapse	Simple_repeat	0
ENSG00000274559	CU639417.1	protein_coding	collapse	Simple_repeat	0
ENSG00000249104	USP17L17	protein_coding	collapse	Simple_repeat	0
ENSG00000279493	FP565260.4	protein_coding	collapse	DNA SINE	0
ENSG00000133433	GSTT2B	protein_coding	collapse	DNA LINE Low_complexity snRNA Simple_repeat LTR SINE	0
ENSG00000183054	RGPD6	protein_coding	collapse	N/A	0
ENSG00000230178	OR4F3	protein_coding	collapse	Simple_repeat	0
ENSG00000179412	HNRNPCL4	protein_coding	collapse	N/A	0
ENSG00000273590	SMIM11B	protein_coding	collapse	LINE DNA Low_complexity Simple_repeat LTR SINE	0
ENSG00000182974	AC135068.1	protein_coding	collapse	LINE Simple_repeat	0
ENSG00000278299	TBC1D3C	protein_coding	collapse	DNA LINE Simple_repeat LTR SINE	0
ENSG00000269433	OPN1MW3	protein_coding	collapse	DNA Simple_repeat LINE SINE	0
ENSG00000274764	PRAMEF27	protein_coding	collapse	N/A	0
ENSG00000243896	OR2A7	protein_coding	collapse	N/A	0
ENSG00000185829	ARL17A	protein_coding	collapse	LINE DNA Simple_repeat LTR SINE	0
ENSG00000135226	UGT2B28	protein_coding	collapse	LINE Simple_repeat LTR SINE	1
ENSG00000226600	CT47A9	protein_coding	collapse	LINE Simple_repeat LTR SINE	0
ENSG00000226685	CT47A12	protein_coding	hg38_error	DNA LINE Low_complexity Simple_repeat LTR SINE	0
ENSG00000277117	FP565260.3	protein_coding	hg38_error	LINE DNA Simple_repeat LTR Retroposon SINE	0
ENSG00000280433	FP565260.6	protein_coding	collapse	LINE SINE Satellite	0
ENSG00000212659	KRTAP9-6	protein_coding	hg38_error	N/A	0
ENSG00000183148	ANKRD20A2P	protein_coding	collapse	Simple_repeat snRNA	0
ENSG00000284733	OR4F29	protein_coding	collapse	Simple_repeat Retroposon SINE	0
ENSG00000278558	TMEM191B	protein_coding	collapse	DNA Simple_repeat LINE	0
ENSG00000244693	CTAGE8	protein_coding	hg38_error	DNA Simple_repeat SINE LINE	0
ENSG00000280071	GATD3B	protein_coding	collapse	Simple_repeat snRNA	0
ENSG00000222018	FAM243A	protein_coding	hg38_error	DNA LINE Low_complexity Simple_repeat SINE	0
ENSG00000275034	TP53TG3E	protein_coding	collapse	LINE Satellite	0
ENSG00000226929	CT47A11	protein_coding	hg38_error	Simple_repeat SINE	0
ENSG00000279408	AC135068.3	protein_coding	hg38_error	DNA LINE Simple_repeat LTR SINE	0
ENSG00000230031	POTEB2	protein_coding	collapse	LINE Simple_repeat SINE	0
ENSG00000275895	U2AF1L5	protein_coding	hg38_error	LINE Simple_repeat SINE DNA	0
ENSG00000132207	SLX1A	protein_coding	collapse	LINE Simple_repeat Satellite	0
ENSG00000224089	CT47A10	protein_coding	collapse	LINE Simple_repeat Low_complexity	0
ENSG00000274600	RIMBP3B	protein_coding	collapse	Simple_repeat	0
ENSG00000274276	CBSL	protein_coding	hg38_error	LINE Simple_repeat LTR SINE	0
ENSG00000285975	FAM90A7P	protein_coding	collapse	LINE	0
ENSG00000230347	CT47A8	protein_coding	hg38_error	LINE Simple_repeat LTR	0
ENSG00000275793	RIMBP3	protein_coding	hg38_error	LINE DNA Low_complexity Simple_repeat LTR SINE	0
ENSG00000276076	CRYAA2	protein_coding	hg38_error	DNA SINE LINE	0
ENSG00000278646	AC008162.2	protein_coding	collapse	LINE DNA srpRNA snRNA Low_complexity Simple_repeat LTR SINE	0
ENSG00000244414	CFHR1	protein_coding	collapse	N/A	1
ENSG00000275464	FP565260.1	protein_coding	collapse	Unknown	0
ENSG00000283378	CNTNAP3C	protein_coding	collapse	Simple_repeat Satellite	0
ENSG00000275954	TBC1D3F	protein_coding	collapse	Simple_repeat	0
ENSG00000270946	CT45A9	protein_coding	collapse	DNA Simple_repeat SINE LINE	0
ENSG00000278189	RNA5-8SN1	rRNA	collapse	N/A	0
ENSG00000275215	RNA5-8SN3	rRNA	collapse	N/A	0
ENSG00000277739	5_8S_rRNA	rRNA	collapse	N/A	0
ENSG00000278233	RNA5-8SN2	rRNA	collapse	N/A	0
ENSG00000276871	5_8S_rRNA	rRNA	collapse	N/A	0
ENSG00000252535	RNA5SP254	rRNA_pseudogene	collapse	rRNA	0
ENSG00000252143	AP000557.1	scaRNA	collapse	N/A	0
ENSG00000274625	AC023490.1	scaRNA	collapse	N/A	0
ENSG00000265185	SNORD3B-1	snoRNA	collapse	Simple_repeat SINE snRNA	0
ENSG00000273614	CU633980.1	snoRNA	hg38_error	N/A	0
ENSG00000274585	RNU2-1	snRNA	collapse	snRNA	0
ENSG00000238584	RNU7-167P	snRNA	collapse	snRNA	0
ENSG00000252521	RNU5D-2P	snRNA	collapse	snRNA	0
ENSG00000272055	RNU6-6P	snRNA	collapse	snRNA	0
ENSG00000238551	RNU6-1193P	snRNA	collapse	snRNA	0
ENSG00000207513	RNU1-3	snRNA	no_alignment	snRNA	0
ENSG00000277341	RNU6-489P	snRNA	no_alignment	snRNA	0
ENSG00000238489	RNU6-749P	snRNA	collapse	snRNA	0
ENSG00000274452	U2	snRNA	collapse	snRNA	0
ENSG00000278757	U6	snRNA	collapse	snRNA	0
ENSG00000222623	RNU6-1100P	snRNA	collapse	snRNA	0
ENSG00000207257	RNU6-18P	snRNA	collapse	snRNA	0
ENSG00000274862	U2	snRNA	collapse	LINE snRNA	0
ENSG00000275616	U2	snRNA	collapse	snRNA	0
ENSG00000286032	FP236383.6	TEC	no_alignment	DNA Simple_repeat LTR	0
ENSG00000279314	AC002525.1	TEC	collapse	Simple_repeat	0
ENSG00000286091	FP236383.8	TEC	collapse	N/A	0
ENSG00000237235	TRDD2	TR_D_gene	no_alignment	N/A	0
ENSG00000223997	TRDD1	TR_D_gene	no_alignment	N/A	0
ENSG00000228985	TRDD3	TR_D_gene	no_alignment	N/A	0
ENSG00000282431	TRBD1	TR_D_gene	no_alignment	N/A	0
ENSG00000230021	AL669831.3	transcribed_processed_pseudogene	collapse	LINE DNA Satellite Unknown Low_complexity snRNA Simple_repeat LTR tRNA Retroposon SINE	0
ENSG00000274516	FAM74A6	transcribed_processed_pseudogene	collapse	LINE DNA Low_complexity Simple_repeat LTR SINE	0
ENSG00000275628	AL590491.1	transcribed_processed_pseudogene	collapse	LINE Simple_repeat LTR SINE	0
ENSG00000233369	GTF2IP4	transcribed_processed_pseudogene	collapse	Simple_repeat LTR SINE	0
ENSG00000170356	OR2A20P	transcribed_unprocessed_pseudogene	collapse	LINE LTR SINE Low_complexity	0
ENSG00000248477	NAIPP3	transcribed_unprocessed_pseudogene	collapse	LINE DNA RC Satellite Low_complexity Simple_repeat LTR SINE	0
ENSG00000285135	OR4Q1P	transcribed_unprocessed_pseudogene	collapse	N/A	0
ENSG00000214776	AC092821.1	transcribed_unprocessed_pseudogene	collapse	LINE DNA srpRNA Low_complexity Simple_repeat LTR Retroposon SINE	0
ENSG00000223972	DDX11L1	transcribed_unprocessed_pseudogene	collapse	DNA LINE scRNA Low_complexity Simple_repeat SINE	0
ENSG00000287988	FO082814.1	transcribed_unprocessed_pseudogene	collapse	LINE DNA Low_complexity Simple_repeat LTR SINE	0
ENSG00000274602	PI4KAP1	transcribed_unprocessed_pseudogene	collapse	LINE Simple_repeat SINE DNA	0
ENSG00000284661	AC105233.5	transcribed_unprocessed_pseudogene	collapse	N/A	0
ENSG00000254681	PKD1P5	transcribed_unprocessed_pseudogene	collapse	N/A	0
ENSG00000281347	NF1P9	transcribed_unprocessed_pseudogene	collapse	DNA Simple_repeat SINE LINE	0
ENSG00000253900	CDH12P4	unprocessed_pseudogene	collapse	N/A	0
ENSG00000229351	KRTAP9-11P	unprocessed_pseudogene	collapse	DNA Simple_repeat SINE LINE	0
ENSG00000276484	AC126755.4	unprocessed_pseudogene	collapse	DNA LINE Low_complexity Simple_repeat LTR SINE	0
ENSG00000283524	OR11J7P	unprocessed_pseudogene	collapse	N/A	0
ENSG00000279445	AC135068.4	unprocessed_pseudogene	collapse	Simple_repeat SINE	0
ENSG00000276118	AC242852.1	unprocessed_pseudogene	collapse	LTR SINE	0
ENSG00000181997	AQP7P2	unprocessed_pseudogene	collapse	Simple_repeat	0
ENSG00000282732	AC073539.7	unprocessed_pseudogene	collapse	LINE Simple_repeat SINE DNA	0
ENSG00000253816	AC138866.1	unprocessed_pseudogene	collapse	N/A	0
ENSG00000254715	OR7E154P	unprocessed_pseudogene	collapse	N/A	0
ENSG00000198787	OR7E103P	unprocessed_pseudogene	collapse	N/A	0
ENSG00000284728	AF228730.6	unprocessed_pseudogene	collapse	N/A	0
ENSG00000285116	AC135068.10	unprocessed_pseudogene	collapse	N/A	0
ENSG00000237973	MTCO1P12	unprocessed_pseudogene	collapse	N/A	0
ENSG00000261203	AC106782.2	unprocessed_pseudogene	collapse	N/A	0
ENSG00000250231	USP17L16P	unprocessed_pseudogene	collapse	N/A	0
ENSG00000279688	AQP7P3	unprocessed_pseudogene	collapse	DNA Simple_repeat SINE Satellite	0
ENSG00000279639	AC135068.5	unprocessed_pseudogene	collapse	N/A	0
ENSG00000225630	MTND2P28	unprocessed_pseudogene	collapse	DNA LINE Low_complexity Simple_repeat LTR SINE	0
ENSG00000281652	DUX4L7	unprocessed_pseudogene	collapse	N/A	0
ENSG00000248364	OR7E86P	unprocessed_pseudogene	collapse	N/A	0
ENSG00000249482	USP17L14P	unprocessed_pseudogene	collapse	LINE	0
ENSG00000259324	OR11K1P	unprocessed_pseudogene	collapse	N/A	0
ENSG00000276164	DUX4L20	unprocessed_pseudogene	collapse	LINE Simple_repeat SINE	0
ENSG00000251691	AC114786.3	unprocessed_pseudogene	no_alignment	N/A	0
ENSG00000274615	AC233968.1	unprocessed_pseudogene	collapse	SINE	0
ENSG00000284689	OR7E84P	unprocessed_pseudogene	collapse	LINE DNA scRNA Low_complexity Simple_repeat LTR Retroposon SINE	0
ENSG00000215630	GUSBP9	unprocessed_pseudogene	collapse	N/A	0
ENSG00000177586	OR7E149P	unprocessed_pseudogene	collapse	Satellite	0
ENSG00000204556	AL450124.1	unprocessed_pseudogene	collapse	LINE Simple_repeat SINE	0
ENSG00000259045	MTCO1P2	unprocessed_pseudogene	collapse	N/A	0
ENSG00000272882	OR2BH1P	unprocessed_pseudogene	collapse	N/A	0
ENSG00000250381	UNC93B4	unprocessed_pseudogene	collapse	LINE Simple_repeat SINE DNA	0
ENSG00000214487	OR7E148P	unprocessed_pseudogene	collapse	Satellite	0
ENSG00000225972	MTND1P23	unprocessed_pseudogene	no_alignment	N/A	0
ENSG00000238152	OR7E140P	unprocessed_pseudogene	collapse	N/A	0
ENSG00000285405	OR11J6P	unprocessed_pseudogene	collapse	Simple_repeat	0
ENSG00000273907	CA15P2	unprocessed_pseudogene	collapse	N/A	0
ENSG00000212951	BX005266.1	unprocessed_pseudogene	collapse	N/A	0
ENSG00000196302	AC146944.1	unprocessed_pseudogene	collapse	N/A	0
					4

## Sheet: Table S10 Missing GENCODE trans
Table S10: Missing GENCODE transcripts. As in Table S9, the table lists the full names of GENCODE transcripts (ID and name) missing in the CHM13 annotation. The transcripts are annotated with their biotype.
Transcript ID	Transcript name	Transcript biotype
ENST00000390572.1	IGHD2-21-201	IG_D_gene
ENST00000390588.1	IGHD5-5-201	IG_D_gene
ENST00000454908.1	IGHD1-1-201	IG_D_gene
ENST00000390575.1	IGHD5-18-201	IG_D_gene
ENST00000603693.1	IGHD4OR15-4B-201	IG_D_gene
ENST00000604950.1	IGHD3OR15-3A-201	IG_D_gene
ENST00000390574.1	IGHD6-19-201	IG_D_gene
ENST00000390581.1	IGHD5-12-201	IG_D_gene
ENST00000430425.1	IGHD1-7-201	IG_D_gene
ENST00000439842.1	IGHD7-27-201	IG_D_gene
ENST00000454691.1	IGHD6-6-201	IG_D_gene
ENST00000431440.2	IGHD4-11-201	IG_D_gene
ENST00000437320.1	IGHD4-23-201	IG_D_gene
ENST00000431870.1	IGHD4-17-201	IG_D_gene
ENST00000390580.1	IGHD6-13-201	IG_D_gene
ENST00000390567.1	IGHD1-26-201	IG_D_gene
ENST00000451044.1	IGHD1-14-201	IG_D_gene
ENST00000603326.1	IGHD4OR15-4A-201	IG_D_gene
ENST00000604838.1	IGHD1OR15-1B-201	IG_D_gene
ENST00000450276.1	IGHD1-20-201	IG_D_gene
ENST00000605284.1	IGHD1OR15-1A-201	IG_D_gene
ENST00000414852.1	IGHD4-4-201	IG_D_gene
ENST00000390569.1	IGHD5-24-201	IG_D_gene
ENST00000604642.1	IGHD5OR15-5A-201	IG_D_gene
ENST00000452198.1	IGHD6-25-201	IG_D_gene
ENST00000604446.1	IGHD5OR15-5B-201	IG_D_gene
ENST00000603077.1	IGHD2OR15-2A-201	IG_D_gene
ENST00000390634.3	IGHV2-70D-201	IG_V_gene
ENST00000630556.1	AC135068.8-201	IG_V_gene
ENST00000557788.2	IGHV4OR15-8-201	IG_V_gene
ENST00000624687.1	IGHV1-69D-201	IG_V_gene
ENST00000628076.1	AC134981.1-201	IG_V_pseudogene
ENST00000631386.2	IGHV3-69-1-202	IG_V_pseudogene
ENST00000564926.3	IGHV1OR15-3-201	IG_V_pseudogene
ENST00000518246.1	IGHVIII-22-2-201	IG_V_pseudogene
ENST00000662906.1	AC073365.1-228	lncRNA
ENST00000666764.1	LINC02346-211	lncRNA
ENST00000437737.3	LINC01088-201	lncRNA
ENST00000590657.2	LINC00665-207	lncRNA
ENST00000513153.5	LINC01088-210	lncRNA
ENST00000657614.1	AL078602.1-203	lncRNA
ENST00000662361.1	LINC02668-203	lncRNA
ENST00000623297.1	CU639417.5-201	lncRNA
ENST00000562501.1	PWRN1-203	lncRNA
ENST00000671595.1	AC073365.1-218	lncRNA
ENST00000623887.1	CU633967.1-212	lncRNA
ENST00000623783.1	FP236241.1-205	lncRNA
ENST00000623549.1	LINC01669-202	lncRNA
ENST00000667829.1	LINC00665-222	lncRNA
ENST00000476560.1	AC074386.1-201	lncRNA
ENST00000659822.1	LINC01535-207	lncRNA
ENST00000606468.1	AC073218.1-201	lncRNA
ENST00000624859.3	LINC01670-203	lncRNA
ENST00000659903.1	AL078602.1-209	lncRNA
ENST00000673975.1	LINC02533-202	lncRNA
ENST00000623860.3	FP236383.3-201	lncRNA
ENST00000675324.1	LINC00665-228	lncRNA
ENST00000619252.4	CU633967.1-201	lncRNA
ENST00000513158.1	AC104123.1-203	lncRNA
ENST00000666095.1	DLGAP1-AS3-203	lncRNA
ENST00000676298.1	LINC00665-230	lncRNA
ENST00000663242.1	PWRN1-242	lncRNA
ENST00000623664.1	FP671120.4-201	lncRNA
ENST00000623188.1	FP565260.5-201	lncRNA
ENST00000651548.2	AC073365.1-220	lncRNA
ENST00000650789.1	PWRN1-217	lncRNA
ENST00000529252.2	FAM66E-201	lncRNA
ENST00000657157.1	AL078602.1-206	lncRNA
ENST00000675167.1	LINC00665-227	lncRNA
ENST00000493539.1	OR2A1-AS1-209	lncRNA
ENST00000624105.1	LINC01669-203	lncRNA
ENST00000656380.1	AC073365.1-211	lncRNA
ENST00000623575.3	CU633906.1-205	lncRNA
ENST00000623643.1	FP236241.1-208	lncRNA
ENST00000624310.1	CU634019.1-205	lncRNA
ENST00000548261.1	AL512310.11-202	lncRNA
ENST00000623797.3	FP236241.1-207	lncRNA
ENST00000590622.5	LINC00665-206	lncRNA
ENST00000568759.1	AC136443.4-201	lncRNA
ENST00000621909.4	CU634019.1-203	lncRNA
ENST00000670090.1	FAM182B-221	lncRNA
ENST00000675914.1	LINC00665-229	lncRNA
ENST00000452944.1	AL078602.1-211	lncRNA
ENST00000656942.1	AC073365.1-215	lncRNA
ENST00000663647.1	AC073365.1-207	lncRNA
ENST00000624516.1	CU633967.1-207	lncRNA
ENST00000623161.3	LINC01669-201	lncRNA
ENST00000623227.1	LINC01670-201	lncRNA
ENST00000668276.1	AC073365.1-217	lncRNA
ENST00000624113.1	LINC01669-204	lncRNA
ENST00000623914.3	CU633967.1-206	lncRNA
ENST00000656576.1	AL110114.1-205	lncRNA
ENST00000662578.1	AC073365.1-223	lncRNA
ENST00000668069.1	AL513478.4-201	lncRNA
ENST00000653490.1	AC073365.1-214	lncRNA
ENST00000658301.1	LINC00665-213	lncRNA
ENST00000667184.1	AC073365.1-227	lncRNA
ENST00000668075.1	LINC00882-261	lncRNA
ENST00000562244.2	PWRN1-202	lncRNA
ENST00000655239.1	CASC6-202	lncRNA
ENST00000568609.5	PWRN1-214	lncRNA
ENST00000623095.3	CU634019.1-201	lncRNA
ENST00000512130.5	LINC01088-209	lncRNA
ENST00000417850.1	FAM27C-203	lncRNA
ENST00000669731.1	PWRN1-253	lncRNA
ENST00000618276.1	AC254629.1-202	lncRNA
ENST00000644504.1	AL390957.1-211	lncRNA
ENST00000592712.5	LINC01535-206	lncRNA
ENST00000511241.5	LINC01088-207	lncRNA
ENST00000636990.1	AC068587.4-207	lncRNA
ENST00000438368.7	LINC00665-203	lncRNA
ENST00000505149.1	LINC01088-202	lncRNA
ENST00000657540.1	AC073365.1-201	lncRNA
ENST00000651958.1	FP236383.3-203	lncRNA
ENST00000657987.1	FAM182B-211	lncRNA
ENST00000661360.1	SNHG5-250	lncRNA
ENST00000647436.1	AL390957.1-212	lncRNA
ENST00000533615.1	FAM66E-202	lncRNA
ENST00000652025.1	PWRN1-227	lncRNA
ENST00000667789.1	LINC00665-221	lncRNA
ENST00000660084.1	PWRN1-235	lncRNA
ENST00000511895.1	LINC01088-208	lncRNA
ENST00000666456.1	AC073365.1-216	lncRNA
ENST00000669147.1	AL078602.1-205	lncRNA
ENST00000507476.5	LINC01088-203	lncRNA
ENST00000666458.1	LINC00665-220	lncRNA
ENST00000664994.1	AC073365.1-209	lncRNA
ENST00000565415.1	AC141257.1-201	lncRNA
ENST00000676390.1	AL133351.4-201	lncRNA
ENST00000620712.1	AL110114.1-201	lncRNA
ENST00000662007.1	AC073365.1-202	lncRNA
ENST00000583571.1	DLGAP1-AS3-202	lncRNA
ENST00000666632.1	AC073365.1-204	lncRNA
ENST00000668905.1	DLGAP1-AS3-205	lncRNA
ENST00000451690.1	AL390957.1-213	lncRNA
ENST00000471248.1	AL627309.1-203	lncRNA
ENST00000568045.6	PWRN1-213	lncRNA
ENST00000652139.1	PWRN1-228	lncRNA
ENST00000661195.1	LINC00665-216	lncRNA
ENST00000623394.3	CU634019.1-204	lncRNA
ENST00000568137.1	AC138627.1-209	lncRNA
ENST00000652735.1	PWRN1-231	lncRNA
ENST00000630145.1	AC135068.7-201	lncRNA
ENST00000625005.3	FP236241.1-206	lncRNA
ENST00000661668.1	AC073365.1-224	lncRNA
ENST00000639086.1	LINC00174-211	lncRNA
ENST00000624368.3	CU633967.1-205	lncRNA
ENST00000674604.1	LINC00665-225	lncRNA
ENST00000557171.1	LINC02346-202	lncRNA
ENST00000662398.1	LINC00665-217	lncRNA
ENST00000623405.3	CU633906.1-204	lncRNA
ENST00000657453.1	AL390957.1-214	lncRNA
ENST00000652526.1	PWRN1-230	lncRNA
ENST00000511796.1	AC138965.1-204	lncRNA
ENST00000642133.1	AC073365.1-212	lncRNA
ENST00000567647.5	PWRN1-211	lncRNA
ENST00000653314.1	LINC01088-213	lncRNA
ENST00000509329.1	AC138965.1-202	lncRNA
ENST00000669776.1	LINC02346-213	lncRNA
ENST00000624872.1	CU639417.5-202	lncRNA
ENST00000666400.1	AL078602.1-210	lncRNA
ENST00000564898.1	PWRN1-204	lncRNA
ENST00000625598.1	FP236383.4-201	lncRNA
ENST00000562888.1	AC138627.1-210	lncRNA
ENST00000657138.1	AL078602.1-213	lncRNA
ENST00000658347.1	AC073365.1-222	lncRNA
ENST00000659855.1	LINC02346-207	lncRNA
ENST00000659995.1	LINC00662-242	lncRNA
ENST00000649161.1	MEG3-240	lncRNA
ENST00000615804.1	CU634019.1-206	lncRNA
ENST00000622939.3	CU633967.1-209	lncRNA
ENST00000449434.7	LINC00665-204	lncRNA
ENST00000651681.2	LINC00665-209	lncRNA
ENST00000668751.1	AC073365.1-205	lncRNA
ENST00000665430.1	LINC02346-210	lncRNA
ENST00000436491.1	AL159990.2-201	lncRNA
ENST00000659742.1	AC005532.1-202	lncRNA
ENST00000669856.1	AL078602.1-212	lncRNA
ENST00000641158.1	AC073365.1-210	lncRNA
ENST00000580845.5	AP001021.1-202	lncRNA
ENST00000668933.1	LINC00662-270	lncRNA
ENST00000624261.1	LINC01670-202	lncRNA
ENST00000590995.1	AC091132.4-201	lncRNA
ENST00000662457.1	LINC02346-208	lncRNA
ENST00000565241.1	PWRN1-205	lncRNA
ENST00000655253.1	AC073365.1-229	lncRNA
ENST00000665405.1	AL078602.1-204	lncRNA
ENST00000623896.1	FP236240.1-201	lncRNA
ENST00000624633.3	FP236241.1-202	lncRNA
ENST00000453576.2	AL627309.1-204	lncRNA
ENST00000637678.1	AC068587.4-205	lncRNA
ENST00000669884.1	AC073365.1-208	lncRNA
ENST00000665613.1	AL078602.1-201	lncRNA
ENST00000438488.1	AC073365.1-230	lncRNA
ENST00000659028.1	LINC02346-205	lncRNA
ENST00000565893.1	PWRN1-208	lncRNA
ENST00000502354.1	AC138965.1-203	lncRNA
ENST00000652379.1	FP236383.3-204	lncRNA
ENST00000667749.1	AL078602.1-207	lncRNA
ENST00000591372.2	LINC00665-208	lncRNA
ENST00000624412.3	CU633967.1-208	lncRNA
ENST00000671100.1	AL078602.1-202	lncRNA
ENST00000507761.1	LINC01088-204	lncRNA
ENST00000676422.1	LINC00665-231	lncRNA
ENST00000438770.6	LINC01535-201	lncRNA
ENST00000569908.1	PWRN1-215	lncRNA
ENST00000665071.1	LINC02346-209	lncRNA
ENST00000623449.3	CU633967.1-202	lncRNA
ENST00000656137.1	LINC00665-210	lncRNA
ENST00000666743.1	LINC01535-210	lncRNA
ENST00000560839.1	AC012414.3-201	lncRNA
ENST00000615974.1	FAM230J-202	lncRNA
ENST00000659167.1	AL110114.1-204	lncRNA
ENST00000623506.1	CU633906.1-206	lncRNA
ENST00000582939.1	AP001021.1-201	lncRNA
ENST00000664223.1	AC073365.1-226	lncRNA
ENST00000622911.1	CU634019.1-202	lncRNA
ENST00000461843.5	AC074386.1-203	lncRNA
ENST00000659063.1	AL078602.1-214	lncRNA
ENST00000437350.1	LINC01716-202	lncRNA
ENST00000668584.1	AC104041.1-207	lncRNA
ENST00000661029.1	AC073365.1-221	lncRNA
ENST00000587477.2	LINC01535-202	lncRNA
ENST00000518652.1	AC144568.2-202	lncRNA
ENST00000549796.1	AC126755.3-201	lncRNA
ENST00000548217.5	AL512310.11-201	lncRNA
ENST00000675074.1	LINC00665-226	lncRNA
ENST00000412740.7	LINC00665-201	lncRNA
ENST00000668768.1	LINC00665-223	lncRNA
ENST00000658991.1	LINC00665-214	lncRNA
ENST00000664412.1	SNHG27-215	lncRNA
ENST00000439804.6	AC073365.1-206	lncRNA
ENST00000624561.1	LINC01669-205	lncRNA
ENST00000568019.1	PWRN1-212	lncRNA
ENST00000664207.1	AL078602.1-208	lncRNA
ENST00000515597.1	LINC01088-211	lncRNA
ENST00000655304.1	AL390957.1-215	lncRNA
ENST00000669360.1	AC073365.1-219	lncRNA
ENST00000670266.1	AC092666.1-224	lncRNA
ENST00000579566.1	MIR3179-3-201	miRNA
ENST00000617599.1	MIR3179-4-201	miRNA
ENST00000577708.1	CR392039.1-201	miRNA
ENST00000615634.1	MIR5701-2-201	miRNA
ENST00000613016.1	MIR6862-1-201	miRNA
ENST00000614755.1	MIR6862-2-201	miRNA
ENST00000584855.1	MIR3670-3-201	miRNA
ENST00000582779.1	MIR3118-4-201	miRNA
ENST00000616627.1	MIR8069-1-201	miRNA
ENST00000607096.1	MIR1302-2-201	miRNA
ENST00000384200.1	Y_RNA.372-201	misc_RNA
ENST00000619112.1	FP236383.2-201	misc_RNA
ENST00000459194.1	Y_RNA.529-201	misc_RNA
ENST00000410420.1	RN7SKP221-201	misc_RNA
ENST00000622591.1	RN7SL640P-201	misc_RNA
ENST00000391146.1	Y_RNA.479-201	misc_RNA
ENST00000611762.1	Metazoa_SRP.75-201	misc_RNA
ENST00000612964.1	Metazoa_SRP.119-201	misc_RNA
ENST00000614282.1	Y_RNA.657-201	misc_RNA
ENST00000473634.3	RN7SL400P-201	misc_RNA
ENST00000622480.1	Y_RNA.656-201	misc_RNA
ENST00000364714.1	AC016764.1-201	misc_RNA
ENST00000362637.2	Y_RNA.521-201	misc_RNA
ENST00000619475.1	Y_RNA.662-201	misc_RNA
ENST00000610788.1	Y_RNA.678-201	misc_RNA
ENST00000449279.5	SEM1-206	nonsense_mediated_decay
ENST00000623810.2	GATD3B-205	nonsense_mediated_decay
ENST00000519539.5	RASA4-205	nonsense_mediated_decay
ENST00000563102.1	TP53TG3-203	nonsense_mediated_decay
ENST00000569747.5	KLHDC4-226	nonsense_mediated_decay
ENST00000563995.1	SLX1A-204	nonsense_mediated_decay
ENST00000566561.1	KLHDC4-216	nonsense_mediated_decay
ENST00000643357.1	SMIM34B-202	nonsense_mediated_decay
ENST00000392963.5	NBPF1-201	nonsense_mediated_decay
ENST00000414964.5	MUC3A-202	nonsense_mediated_decay
ENST00000651714.1	ZDHHC11B-206	nonsense_mediated_decay
ENST00000377349.6	CBWD3-204	nonsense_mediated_decay
ENST00000650987.1	NFAT5-213	nonsense_mediated_decay
ENST00000640669.1	AC013271.1-201	nonsense_mediated_decay
ENST00000632537.1	FP565260.1-202	nonsense_mediated_decay
ENST00000675870.1	NR4A2-211	nonsense_mediated_decay
ENST00000644515.1	TSNAX-DISC1-206	nonsense_mediated_decay
ENST00000620065.4	U2AF1L5-203	nonsense_mediated_decay
ENST00000646699.1	OPA1-231	nonsense_mediated_decay
ENST00000565622.5	TP53TG3-206	nonsense_mediated_decay
ENST00000438063.6	POTEB2-201	nonsense_mediated_decay
ENST00000636315.1	U2AF1L5-207	nonsense_mediated_decay
ENST00000367427.7	CFHR3-202	nonsense_mediated_decay
ENST00000562155.5	KLHDC4-207	nonsense_mediated_decay
ENST00000563845.5	KLHDC4-211	nonsense_mediated_decay
ENST00000564396.5	KLHDC4-212	nonsense_mediated_decay
ENST00000623903.3	FP565260.3-203	nonsense_mediated_decay
ENST00000484024.5	RGPD6-210	nonsense_mediated_decay
ENST00000568338.1	KLHDC4-220	nonsense_mediated_decay
ENST00000604358.1	AC108081.1-201	processed_pseudogene
ENST00000605279.1	AL670379.4-201	processed_pseudogene
ENST00000545435.1	AC092865.2-201	processed_pseudogene
ENST00000614021.1	PHBP6-201	processed_pseudogene
ENST00000422450.1	AP000552.1-201	processed_pseudogene
ENST00000545710.1	AC092821.2-201	processed_pseudogene
ENST00000612290.1	AC123788.2-201	processed_pseudogene
ENST00000634557.1	AC141257.4-201	processed_pseudogene
ENST00000598909.1	FKBP4P2-201	processed_pseudogene
ENST00000579054.1	AC130289.2-201	processed_pseudogene
ENST00000440661.1	AC098831.1-201	processed_pseudogene
ENST00000604330.1	AL670379.10-201	processed_pseudogene
ENST00000418155.2	BX088651.3-201	processed_pseudogene
ENST00000603775.1	AC006499.8-201	processed_pseudogene
ENST00000533883.1	AC134684.1-201	processed_pseudogene
ENST00000605428.1	AL670379.9-201	processed_pseudogene
ENST00000437905.2	WBP1LP7-201	processed_pseudogene
ENST00000543745.1	AC026333.1-201	processed_pseudogene
ENST00000613638.1	AL512624.1-201	processed_pseudogene
ENST00000619065.1	PPP1R26P4-201	processed_pseudogene
ENST00000422587.2	RPL31P12-201	processed_pseudogene
ENST00000473810.1	AC007620.1-201	processed_pseudogene
ENST00000431297.1	FEM1AP1-201	processed_pseudogene
ENST00000523033.1	WBP1LP3-201	processed_pseudogene
ENST00000611327.1	SDR42E1P1-201	processed_pseudogene
ENST00000596032.1	AC022149.1-201	processed_pseudogene
ENST00000604983.1	AL670379.2-201	processed_pseudogene
ENST00000436459.2	EEF1A1P5-201	processed_pseudogene
ENST00000321418.6	AL450998.1-201	processed_pseudogene
ENST00000547023.1	AL512310.3-201	processed_pseudogene
ENST00000624353.1	FP236240.3-201	processed_pseudogene
ENST00000483361.1	RPL23AP70-201	processed_pseudogene
ENST00000498840.1	RPS3AP31-201	processed_pseudogene
ENST00000449019.2	NDUFA5P8-201	processed_pseudogene
ENST00000442803.2	RBPJP7-201	processed_pseudogene
ENST00000604449.1	WBP1LP12-201	processed_pseudogene
ENST00000603753.1	AL670379.6-201	processed_pseudogene
ENST00000604968.1	AL049634.3-201	processed_pseudogene
ENST00000453978.2	ATP5F1AP7-201	processed_pseudogene
ENST00000625294.1	AC135068.6-201	processed_pseudogene
ENST00000500533.3	KLF13-202	processed_transcript
ENST00000523327.1	EYA1-215	processed_transcript
ENST00000619240.1	HOMER2-209	processed_transcript
ENST00000470602.2	CNIH3-202	processed_transcript
ENST00000649151.1	STK3-220	processed_transcript
ENST00000465954.1	ZNF273-202	processed_transcript
ENST00000641436.1	AF228730.5-203	processed_transcript
ENST00000510406.1	ARHGEF38-207	processed_transcript
ENST00000631426.1	MAN2C1-245	processed_transcript
ENST00000610959.4	PI4KAP1-201	processed_transcript
ENST00000627740.1	APLF-207	processed_transcript
ENST00000507652.5	ADAM29-207	processed_transcript
ENST00000465451.1	CAV2-206	processed_transcript
ENST00000619742.4	PI4KAP1-208	processed_transcript
ENST00000564484.5	KLHDC4-213	processed_transcript
ENST00000619579.1	TM2D3-216	processed_transcript
ENST00000525710.1	CFL1-204	processed_transcript
ENST00000478913.1	CCDC171-207	processed_transcript
ENST00000506710.1	FAM53C-205	processed_transcript
ENST00000441371.1	SEC16B-203	processed_transcript
ENST00000489995.1	PLD1-214	processed_transcript
ENST00000535660.1	MYEOV-206	processed_transcript
ENST00000525907.1	CARNS1-203	processed_transcript
ENST00000561322.1	TLN2-210	processed_transcript
ENST00000514048.5	AC138409.2-201	processed_transcript
ENST00000485696.1	CLDN12-211	processed_transcript
ENST00000622829.4	GTF2IP1-210	processed_transcript
ENST00000606716.1	ZNF736-208	processed_transcript
ENST00000567513.1	KLHDC4-219	processed_transcript
ENST00000619114.1	MCRIP2-207	processed_transcript
ENST00000521643.1	CCNJL-207	processed_transcript
ENST00000465816.6	PLD1-209	processed_transcript
ENST00000473728.1	GCC1-202	processed_transcript
ENST00000500571.2	NIPAL1-202	processed_transcript
ENST00000518497.6	MFAP3-203	processed_transcript
ENST00000441245.5	AL669831.3-212	processed_transcript
ENST00000608423.1	SERTAD2-203	processed_transcript
ENST00000442116.1	AP006222.1-201	processed_transcript
ENST00000635817.2	EFCAB3-205	processed_transcript
ENST00000624808.1	CBSL-208	processed_transcript
ENST00000490906.5	CAV2-213	processed_transcript
ENST00000515161.1	PRELID2-208	processed_transcript
ENST00000526857.2	DEAF1-206	processed_transcript
ENST00000426012.1	RIN2-203	processed_transcript
ENST00000622838.4	SEM1-222	processed_transcript
ENST00000601814.5	AL732372.2-206	processed_transcript
ENST00000523564.2	TPD52-225	processed_transcript
ENST00000561136.1	TMOD3-209	processed_transcript
ENST00000440200.5	AL669831.3-210	processed_transcript
ENST00000440196.3	AL669831.3-204	processed_transcript
ENST00000672494.1	MFSD4B-212	processed_transcript
ENST00000558645.5	CCDC33-204	processed_transcript
ENST00000621891.1	PANK2-210	processed_transcript
ENST00000630062.1	MAP1LC3B2-204	processed_transcript
ENST00000538166.1	PKD1P5-202	processed_transcript
ENST00000564575.5	GOLGA8B-205	processed_transcript
ENST00000563658.5	TP53TG3-204	processed_transcript
ENST00000628873.1	ARL17A-207	processed_transcript
ENST00000642828.1	AC073264.3-203	processed_transcript
ENST00000542593.5	PKD1P5-203	processed_transcript
ENST00000620428.1	DGAT1-208	processed_transcript
ENST00000495000.1	C1orf61-224	processed_transcript
ENST00000508961.1	ARHGEF38-206	processed_transcript
ENST00000622128.1	SEM1-221	processed_transcript
ENST00000554992.1	TTC5-205	processed_transcript
ENST00000427572.2	MUC19-204	processed_transcript
ENST00000441085.6	C1orf61-206	processed_transcript
ENST00000591569.1	BLOC1S3-204	processed_transcript
ENST00000419394.2	AL669831.3-203	processed_transcript
ENST00000411780.1	BLCAP-206	processed_transcript
ENST00000541175.1	PRH1-205	processed_transcript
ENST00000568499.1	KLHDC4-223	processed_transcript
ENST00000567432.1	GINS3-208	processed_transcript
ENST00000400512.1	PSMG2-202	processed_transcript
ENST00000641121.1	OR2A20P-204	processed_transcript
ENST00000618028.4	SEM1-218	processed_transcript
ENST00000489999.1	TRABD2A-208	processed_transcript
ENST00000381977.3	METTL16-202	processed_transcript
ENST00000643692.1	PLEKHG1-205	processed_transcript
ENST00000519325.1	MFAP3-204	processed_transcript
ENST00000477280.1	DAB1-209	processed_transcript
ENST00000510552.1	TLR1-209	processed_transcript
ENST00000441866.2	AP006222.1-203	processed_transcript
ENST00000514507.1	CEP72-204	processed_transcript
ENST00000522258.1	ERI1-207	processed_transcript
ENST00000606019.5	SEM1-212	processed_transcript
ENST00000546267.5	NPIPA9-209	processed_transcript
ENST00000481840.1	ZIC1-204	processed_transcript
ENST00000461471.1	OR2A9P-201	processed_transcript
ENST00000471578.5	CNIH3-204	processed_transcript
ENST00000497071.1	C1QTNF6-207	processed_transcript
ENST00000551194.1	PRPH-207	processed_transcript
ENST00000514756.1	CCNG2-207	processed_transcript
ENST00000524350.1	SFTPC-212	processed_transcript
ENST00000636104.1	NRXN1-243	processed_transcript
ENST00000498397.1	OR2A20P-203	processed_transcript
ENST00000478197.1	C2orf88-207	processed_transcript
ENST00000478752.5	CLDN12-209	processed_transcript
ENST00000613961.1	BLCAP-214	processed_transcript
ENST00000429267.1	CCZ1B-203	processed_transcript
ENST00000541234.1	NTF3-204	processed_transcript
ENST00000477456.1	ORM1-202	processed_transcript
ENST00000513032.2	ARAP2-209	processed_transcript
ENST00000637368.1	NRXN1-254	processed_transcript
ENST00000518707.1	DMGDH-204	processed_transcript
ENST00000500334.1	HOMER2-203	processed_transcript
ENST00000479887.1	OR2A20P-201	processed_transcript
ENST00000593645.5	ZNF91-205	processed_transcript
ENST00000536535.1	ST8SIA1-206	processed_transcript
ENST00000489556.5	CNIH3-209	processed_transcript
ENST00000545152.1	AC126755.1-202	processed_transcript
ENST00000616029.2	RIN2-211	processed_transcript
ENST00000465922.1	ZPBP-205	processed_transcript
ENST00000569781.1	GOLGA8A-205	processed_transcript
ENST00000643732.1	CDH23-216	processed_transcript
ENST00000462559.1	B3GNT5-203	processed_transcript
ENST00000585503.1	JRK-204	processed_transcript
ENST00000635126.1	NRXN1-236	processed_transcript
ENST00000489002.5	PIGC-207	processed_transcript
ENST00000668340.1	FO082814.1-201	processed_transcript
ENST00000475273.6	PLD1-212	processed_transcript
ENST00000617243.4	PI4KAP1-206	processed_transcript
ENST00000447625.1	BLCAP-211	processed_transcript
ENST00000469813.1	C1orf61-214	processed_transcript
ENST00000521923.5	ZFPM2-207	processed_transcript
ENST00000417926.5	AC013268.1-202	processed_transcript
ENST00000572508.1	WNT3-202	processed_transcript
ENST00000608420.1	AL732372.2-221	processed_transcript
ENST00000549554.1	TUBA1C-205	processed_transcript
ENST00000567400.1	GINS3-207	processed_transcript
ENST00000558693.1	FOXB1-202	processed_transcript
ENST00000641845.1	AL732372.2-215	processed_transcript
ENST00000477360.2	CLCNKA-205	processed_transcript
ENST00000613994.1	TULP4-205	processed_transcript
ENST00000511595.5	FAM53C-209	processed_transcript
ENST00000524629.1	GLYATL1-204	processed_transcript
ENST00000471693.1	SRRM1-209	processed_transcript
ENST00000431812.1	AL732372.2-208	processed_transcript
ENST00000600457.5	ZNF83-214	processed_transcript
ENST00000639507.1	AP000550.4-201	processed_transcript
ENST00000568854.1	TP53TG3-207	processed_transcript
ENST00000647962.1	HTT-214	processed_transcript
ENST00000522356.2	ZDHHC11B-202	processed_transcript
ENST00000424113.5	AC013268.1-204	processed_transcript
ENST00000656222.1	C1orf61-230	processed_transcript
ENST00000434295.5	MROH8-206	processed_transcript
ENST00000634833.2	AL669831.3-201	processed_transcript
ENST00000566091.5	GOLGA8B-206	processed_transcript
ENST00000316853.10	KLHDC4-202	processed_transcript
ENST00000563809.1	TP53TG3B-203	processed_transcript
ENST00000623390.1	GATD3B-204	processed_transcript
ENST00000578086.2	TRIM16L-213	processed_transcript
ENST00000493788.5	CERCAM-212	processed_transcript
ENST00000473672.1	ANKUB1-204	processed_transcript
ENST00000465343.2	ZNF736-204	processed_transcript
ENST00000611916.1	AL590491.1-201	processed_transcript
ENST00000417636.2	AL669831.3-202	processed_transcript
ENST00000488585.1	APLF-205	processed_transcript
ENST00000648019.1	AL669831.3-209	processed_transcript
ENST00000522631.1	CA13-205	processed_transcript
ENST00000673787.1	TCP10L-209	processed_transcript
ENST00000480012.1	CHRNA4-205	processed_transcript
ENST00000593292.1	ZNF91-203	processed_transcript
ENST00000518704.1	STK3-207	processed_transcript
ENST00000520855.1	DMGDH-206	processed_transcript
ENST00000433644.2	FANCC-203	processed_transcript
ENST00000590976.1	JSRP1-202	processed_transcript
ENST00000544578.1	PKD1P5-204	processed_transcript
ENST00000432358.1	TULP4-203	processed_transcript
ENST00000673907.1	TCP10L-211	processed_transcript
ENST00000440038.7	AL732372.2-210	processed_transcript
ENST00000663987.1	C1orf61-231	processed_transcript
ENST00000447773.2	NRXN1-212	processed_transcript
ENST00000599771.6	AL732372.2-214	processed_transcript
ENST00000629550.2	NF1P9-202	processed_transcript
ENST00000467564.5	C1QTNF6-204	processed_transcript
ENST00000660710.1	MFSD4B-206	processed_transcript
ENST00000453892.1	MMP24OS-205	processed_transcript
ENST00000462819.5	TBC1D8-203	processed_transcript
ENST00000492470.1	CNIH3-210	processed_transcript
ENST00000334165.5	TCP10L-202	processed_transcript
ENST00000558300.1	TMOD3-202	processed_transcript
ENST00000621133.1	VSIG10-213	processed_transcript
ENST00000544998.1	MED21-205	processed_transcript
ENST00000490990.1	RGPD6-211	processed_transcript
ENST00000631994.1	WASH5P-202	processed_transcript
ENST00000641579.1	AL732372.2-218	processed_transcript
ENST00000619377.1	MCRIP2-208	processed_transcript
ENST00000412571.1	RIN2-202	processed_transcript
ENST00000505837.1	ARAP2-204	processed_transcript
ENST00000652586.1	PI4KAP1-209	processed_transcript
ENST00000667036.1	C1orf61-232	processed_transcript
ENST00000622914.1	CBSL-204	processed_transcript
ENST00000463904.1	FAM217A-203	processed_transcript
ENST00000461246.1	INMT-203	processed_transcript
ENST00000467013.1	EPHB1-203	processed_transcript
ENST00000512958.1	DDX60L-211	processed_transcript
ENST00000561332.1	CCDC33-210	processed_transcript
ENST00000519612.5	MFAP3-205	processed_transcript
ENST00000565885.1	GOLGA8A-204	processed_transcript
ENST00000641821.1	AF228730.5-202	processed_transcript
ENST00000591180.5	JRK-207	processed_transcript
ENST00000468375.1	TP53TG5-202	processed_transcript
ENST00000414688.6	AL669831.3-213	processed_transcript
ENST00000663682.1	NPIPA1-209	processed_transcript
ENST00000642074.1	AL732372.2-211	processed_transcript
ENST00000437833.2	SDHC-205	processed_transcript
ENST00000495502.1	ST3GAL6-225	processed_transcript
ENST00000522880.1	SFTPC-208	processed_transcript
ENST00000562282.5	GOLGA8B-204	processed_transcript
ENST00000641049.1	AL732372.2-224	processed_transcript
ENST00000538220.1	AC126755.1-203	processed_transcript
ENST00000465374.1	PIGC-203	processed_transcript
ENST00000593023.5	PRCD-213	processed_transcript
ENST00000475033.5	CHRNA4-204	processed_transcript
ENST00000565328.5	KLHDC4-214	processed_transcript
ENST00000522440.5	MFAP3-211	processed_transcript
ENST00000474034.1	ZIC1-203	processed_transcript
ENST00000641916.1	AL732372.2-216	processed_transcript
ENST00000562840.1	C16orf95-202	processed_transcript
ENST00000612305.1	FAM74A6-201	processed_transcript
ENST00000433945.1	AMZ1-203	processed_transcript
ENST00000635509.2	AL669831.3-207	processed_transcript
ENST00000449697.7	TRIM16L-205	processed_transcript
ENST00000515533.1	CDC42SE2-212	processed_transcript
ENST00000485988.1	MTMR2-210	processed_transcript
ENST00000552400.1	KRT7-213	processed_transcript
ENST00000469668.2	PDE4DIP-211	processed_transcript
ENST00000618223.4	AMYH02020865.1-207	processed_transcript
ENST00000568502.1	KLHDC4-224	processed_transcript
ENST00000519515.1	VPS37A-205	processed_transcript
ENST00000466927.5	EBNA1BP2-205	processed_transcript
ENST00000566349.5	KLHDC4-215	processed_transcript
ENST00000544836.5	NTF3-206	processed_transcript
ENST00000481155.1	SNORC-208	processed_transcript
ENST00000645765.1	AC092821.1-202	processed_transcript
ENST00000460619.1	CHIT1-203	processed_transcript
ENST00000476730.1	ZNF273-205	processed_transcript
ENST00000554648.1	SLC35F4-202	processed_transcript
ENST00000624921.1	CBSL-209	processed_transcript
ENST00000649959.1	AF228730.5-204	processed_transcript
ENST00000616956.1	SEM1-216	processed_transcript
ENST00000634337.2	AL669831.3-208	processed_transcript
ENST00000563248.2	OSGIN1-204	processed_transcript
ENST00000558250.1	PCLAF-205	processed_transcript
ENST00000464070.1	CYREN-205	processed_transcript
ENST00000521063.1	NDUFAF6-212	processed_transcript
ENST00000543822.1	C12orf60-204	processed_transcript
ENST00000641063.1	AL732372.2-223	processed_transcript
ENST00000565103.1	SPIRE2-207	processed_transcript
ENST00000471926.1	ZNF273-203	processed_transcript
ENST00000597208.1	CCZ1B-214	processed_transcript
ENST00000423728.6	AL732372.2-212	processed_transcript
ENST00000543228.1	NPIPA9-207	processed_transcript
ENST00000595893.1	ZNF91-207	processed_transcript
ENST00000568468.5	GINS3-210	processed_transcript
ENST00000602950.1	TPD52-229	processed_transcript
ENST00000650224.1	TPO-216	processed_transcript
ENST00000569811.1	GOLGA8B-211	processed_transcript
ENST00000622915.1	GATD3B-203	processed_transcript
ENST00000558225.1	KLF13-203	processed_transcript
ENST00000447550.1	MKRN2OS-201	processed_transcript
ENST00000502523.1	ATP6AP1L-203	processed_transcript
ENST00000511639.1	MTRR-220	processed_transcript
ENST00000539956.1	VSIG10-205	processed_transcript
ENST00000569604.1	HAGHL-219	processed_transcript
ENST00000529577.5	SF3B2-207	processed_transcript
ENST00000528060.1	PDE4DIP-225	processed_transcript
ENST00000637975.1	NRXN1-263	processed_transcript
ENST00000435951.1	AC013268.1-205	processed_transcript
ENST00000479227.1	CNIH3-206	processed_transcript
ENST00000428276.1	DLEU7-202	processed_transcript
ENST00000476901.1	TRMU-210	processed_transcript
ENST00000359720.3	MGST1-202	processed_transcript
ENST00000623939.3	CBSL-205	processed_transcript
ENST00000452465.2	C1orf61-207	processed_transcript
ENST00000496372.1	CNIH3-212	processed_transcript
ENST00000612500.4	PI4KAP1-203	processed_transcript
ENST00000478513.1	SSUH2-211	processed_transcript
ENST00000676008.1	HSPB8-212	processed_transcript
ENST00000463281.1	PLD1-208	processed_transcript
ENST00000510264.6	NAIPP3-201	processed_transcript
ENST00000476463.1	SEM1-208	processed_transcript
ENST00000588355.1	NOL4-210	processed_transcript
ENST00000547114.3	MAP1LC3B2-201	processed_transcript
ENST00000616531.1	PI4KAP1-205	processed_transcript
ENST00000587499.1	JRK-205	processed_transcript
ENST00000460222.5	CAV2-204	processed_transcript
ENST00000464486.5	LPAR6-204	processed_transcript
ENST00000530157.1	CFL1-208	processed_transcript
ENST00000357876.6	AL669831.3-206	processed_transcript
ENST00000545364.5	PKD1P5-205	processed_transcript
ENST00000447954.2	AL669831.3-215	processed_transcript
ENST00000561952.1	GINS3-204	processed_transcript
ENST00000414116.1	STEAP1B-203	processed_transcript
ENST00000508744.1	SIL1-211	processed_transcript
ENST00000419160.4	AL732372.2-209	processed_transcript
ENST00000533903.1	ZBED5-208	processed_transcript
ENST00000474566.1	EBNA1BP2-207	processed_transcript
ENST00000541137.5	MYEOV-210	processed_transcript
ENST00000641303.1	AL732372.2-222	processed_transcript
ENST00000432964.1	AL732372.2-220	processed_transcript
ENST00000520035.5	TPD52-212	processed_transcript
ENST00000471055.1	MTPAP-204	processed_transcript
ENST00000537795.1	ST8SIA1-208	processed_transcript
ENST00000545185.1	ST8SIA1-213	processed_transcript
ENST00000414590.1	ILDR2-202	processed_transcript
ENST00000613896.1	FAM74A6-202	processed_transcript
ENST00000641296.1	AL669831.3-205	processed_transcript
ENST00000633442.1	FP565260.1-205	processed_transcript
ENST00000617096.4	AMYH02020865.1-208	processed_transcript
ENST00000456328.2	DDX11L1-202	processed_transcript
ENST00000618794.4	PI4KAP1-207	processed_transcript
ENST00000483512.5	CNIH3-208	processed_transcript
ENST00000674032.1	TCP10L-212	processed_transcript
ENST00000612975.4	AMYH02020865.1-203	processed_transcript
ENST00000446765.5	DPY30-206	processed_transcript
ENST00000642124.1	AL732372.2-225	processed_transcript
ENST00000558216.1	CHRNB4-203	processed_transcript
ENST00000563580.5	RAB11A-202	processed_transcript
ENST00000472961.1	CFHR1-204	processed_transcript
ENST00000472193.1	PLCL1-204	processed_transcript
ENST00000470788.1	CNIH3-203	processed_transcript
ENST00000566258.1	GOLGA8B-207	processed_transcript
ENST00000560868.1	CHRNB4-206	processed_transcript
ENST00000567956.5	GOLGA8B-208	processed_transcript
ENST00000624748.2	GATD3B-209	processed_transcript
ENST00000475059.5	PIGC-204	processed_transcript
ENST00000593240.1	PPP1R37-209	processed_transcript
ENST00000416805.1	LRRC8C-202	processed_transcript
ENST00000601486.5	AL732372.2-217	processed_transcript
ENST00000455464.7	AL732372.2-205	processed_transcript
ENST00000544802.5	GTF2IP4-202	processed_transcript
ENST00000673925.1	ANKRD20A2P-204	processed_transcript
ENST00000416262.6	NRXN1-211	processed_transcript
ENST00000522088.1	EIF3E-213	processed_transcript
ENST00000616311.5	AL732372.2-213	processed_transcript
ENST00000594413.1	MMP24OS-211	processed_transcript
ENST00000633593.1	FP565260.1-206	processed_transcript
ENST00000540356.1	MYEOV-208	processed_transcript
ENST00000584094.1	OMG-204	processed_transcript
ENST00000321694.5	VSIG10-201	processed_transcript
ENST00000477139.2	ANKRD20A2P-202	processed_transcript
ENST00000560159.1	USP50-205	processed_transcript
ENST00000476475.1	CLDN12-208	processed_transcript
ENST00000611748.1	PI4KAP1-202	processed_transcript
ENST00000587063.1	PRCD-205	processed_transcript
ENST00000587883.5	JRK-206	processed_transcript
ENST00000439581.1	ACSL4-203	processed_transcript
ENST00000545970.1	PKD1P5-206	processed_transcript
ENST00000498126.5	CNIH3-213	processed_transcript
ENST00000452176.2	AL669831.3-211	processed_transcript
ENST00000644720.1	ATXN3-255	processed_transcript
ENST00000530911.1	PIDD1-208	processed_transcript
ENST00000413093.2	CYP4B1-204	processed_transcript
ENST00000507837.5	MTRR-210	processed_transcript
ENST00000481832.5	LPAR6-207	processed_transcript
ENST00000488989.1	CLDN11-205	processed_transcript
ENST00000616947.2	AL732372.2-219	processed_transcript
ENST00000485851.1	TBC1D8-207	processed_transcript
ENST00000638867.2	MAPK10-237	protein_coding
ENST00000546386.1	CCDC38-202	protein_coding
ENST00000553291.5	CCNB1IP1-207	protein_coding
ENST00000506533.5	KAT7-207	protein_coding
ENST00000413821.1	NLGN1-203	protein_coding
ENST00000611826.4	NBPF14-203	protein_coding
ENST00000523828.5	ENDOV-228	protein_coding
ENST00000517969.1	AP3M2-206	protein_coding
ENST00000563630.6	ZNF598-204	protein_coding
ENST00000542474.5	EMP1-210	protein_coding
ENST00000592903.5	KANK2-213	protein_coding
ENST00000612624.4	SMIM11B-201	protein_coding
ENST00000498200.1	GATA2-206	protein_coding
ENST00000620821.1	NBPF20-204	protein_coding
ENST00000583212.1	DDX5-223	protein_coding
ENST00000510389.1	DOK3-211	protein_coding
ENST00000574975.5	TBCD-217	protein_coding
ENST00000442752.1	DUSP18-209	protein_coding
ENST00000511038.5	TMEM144-210	protein_coding
ENST00000652055.1	ZDHHC11B-207	protein_coding
ENST00000473678.1	WDPCP-213	protein_coding
ENST00000536493.1	AQP9-202	protein_coding
ENST00000664003.1	DMBT1-216	protein_coding
ENST00000641810.1	OR2A42-202	protein_coding
ENST00000534391.1	CHRNB3-203	protein_coding
ENST00000586055.2	PALM-203	protein_coding
ENST00000423567.1	USP49-204	protein_coding
ENST00000564497.1	AKTIP-206	protein_coding
ENST00000420670.5	SEMA4D-205	protein_coding
ENST00000621321.1	CYSLTR2-204	protein_coding
ENST00000575698.5	ARL17B-206	protein_coding
ENST00000555060.1	GABRA5-208	protein_coding
ENST00000537671.1	C9orf131-207	protein_coding
ENST00000430636.1	DAG1-205	protein_coding
ENST00000641861.1	OR6K6-202	protein_coding
ENST00000443477.5	RHBDD1-208	protein_coding
ENST00000623795.1	FP565260.3-204	protein_coding
ENST00000599528.1	IQCN-204	protein_coding
ENST00000567206.5	ISLR2-211	protein_coding
ENST00000510929.5	FBLIM1-214	protein_coding
ENST00000428692.5	SPATS2L-212	protein_coding
ENST00000534012.1	ALDH8A1-206	protein_coding
ENST00000562933.5	LINGO1-206	protein_coding
ENST00000531540.5	RNH1-220	protein_coding
ENST00000440072.5	TRO-212	protein_coding
ENST00000497890.1	MME-214	protein_coding
ENST00000637383.1	SMARCA2-262	protein_coding
ENST00000482444.5	SMTN-217	protein_coding
ENST00000438373.5	ZNF736-203	protein_coding
ENST00000586140.1	IGFLR1-202	protein_coding
ENST00000586174.1	TMEM101-203	protein_coding
ENST00000588437.5	ERMARD-209	protein_coding
ENST00000556887.5	IRAG2-217	protein_coding
ENST00000624406.3	CBSL-206	protein_coding
ENST00000327792.6	NPIPA9-201	protein_coding
ENST00000599631.5	ZNF615-211	protein_coding
ENST00000643713.1	TJP2-212	protein_coding
ENST00000579592.5	DMTF1-226	protein_coding
ENST00000270583.10	KLHDC4-201	protein_coding
ENST00000675969.1	MUC19-212	protein_coding
ENST00000440174.1	FGFR1-213	protein_coding
ENST00000583700.5	RBBP8-215	protein_coding
ENST00000637285.2	SCN1A-214	protein_coding
ENST00000509652.1	SNCAIP-210	protein_coding
ENST00000447225.1	SLC16A11-202	protein_coding
ENST00000622690.4	KCNE1B-203	protein_coding
ENST00000371677.7	UBE2V1-204	protein_coding
ENST00000459820.5	B4GALT4-204	protein_coding
ENST00000623661.1	SMIM11B-204	protein_coding
ENST00000369819.2	GSTM1-203	protein_coding
ENST00000498673.5	TMEM67-213	protein_coding
ENST00000582281.1	NETO1-206	protein_coding
ENST00000546991.1	ANO4-203	protein_coding
ENST00000574508.7	B9D1-211	protein_coding
ENST00000590857.5	SLC44A2-213	protein_coding
ENST00000470494.5	CDH23-210	protein_coding
ENST00000507051.1	SEC31A-220	protein_coding
ENST00000623498.3	SEM1-223	protein_coding
ENST00000471906.1	RNF182-203	protein_coding
ENST00000367425.9	CFHR3-201	protein_coding
ENST00000449014.5	CXCR2-205	protein_coding
ENST00000595591.1	MAMSTR-204	protein_coding
ENST00000618699.2	KCNE1B-202	protein_coding
ENST00000508513.5	RHOH-208	protein_coding
ENST00000582019.5	ASPSCR1-212	protein_coding
ENST00000569387.5	SIRPB1-214	protein_coding
ENST00000580904.1	PSMD11-209	protein_coding
ENST00000546527.1	CEP83-204	protein_coding
ENST00000534657.5	LMO7-226	protein_coding
ENST00000552965.1	ACAD10-224	protein_coding
ENST00000613597.1	TMEM191B-203	protein_coding
ENST00000513411.5	TMCC1-213	protein_coding
ENST00000531088.5	CDHR5-206	protein_coding
ENST00000492510.1	CUTA-212	protein_coding
ENST00000675428.1	CHRNA7-236	protein_coding
ENST00000640429.1	ZNF577-216	protein_coding
ENST00000636645.1	WDR45-244	protein_coding
ENST00000592846.5	NEDD4L-236	protein_coding
ENST00000398158.5	CBS-203	protein_coding
ENST00000635831.1	POLG-214	protein_coding
ENST00000555417.5	AP4S1-207	protein_coding
ENST00000478048.5	CBWD3-206	protein_coding
ENST00000593877.1	FKRP-205	protein_coding
ENST00000533068.5	PSMA1-213	protein_coding
ENST00000493272.5	ZNF528-207	protein_coding
ENST00000588566.5	ZBTB7C-211	protein_coding
ENST00000610609.4	FAM156B-205	protein_coding
ENST00000529812.5	EI24-208	protein_coding
ENST00000595712.5	ARRDC2-206	protein_coding
ENST00000617678.2	TBC1D3L-202	protein_coding
ENST00000638994.1	GSTM4-213	protein_coding
ENST00000650288.1	FAM90A7P-203	protein_coding
ENST00000617219.1	CFHR3-206	protein_coding
ENST00000439756.1	POGZ-206	protein_coding
ENST00000618024.4	CBSL-203	protein_coding
ENST00000515005.1	SMAD5-210	protein_coding
ENST00000526137.1	SIPA1-202	protein_coding
ENST00000513910.1	PDZD2-211	protein_coding
ENST00000436397.5	ZNF528-204	protein_coding
ENST00000552171.1	SPATS2-219	protein_coding
ENST00000539945.7	MDH1-215	protein_coding
ENST00000503444.1	FAM13C-208	protein_coding
ENST00000413065.5	SEM1-203	protein_coding
ENST00000309851.10	GSTM1-201	protein_coding
ENST00000582139.1	RBFOX3-207	protein_coding
ENST00000646131.1	CDH23-218	protein_coding
ENST00000569619.5	KIFC3-234	protein_coding
ENST00000540587.1	STARD10-215	protein_coding
ENST00000585350.1	ZNF562-203	protein_coding
ENST00000525535.2	PAX6-220	protein_coding
ENST00000533577.1	SYTL2-227	protein_coding
ENST00000547469.1	NR2C1-207	protein_coding
ENST00000474459.5	AMPD2-208	protein_coding
ENST00000609944.5	RNF146-212	protein_coding
ENST00000534222.1	FOSL1-205	protein_coding
ENST00000648761.1	FRMD4A-214	protein_coding
ENST00000656203.1	DMBT1-212	protein_coding
ENST00000567024.1	ATXN2L-222	protein_coding
ENST00000672602.2	MPZ-208	protein_coding
ENST00000291552.9	U2AF1-201	protein_coding
ENST00000534539.1	NSD3-212	protein_coding
ENST00000600940.1	USP29-204	protein_coding
ENST00000623803.1	KCNE1B-204	protein_coding
ENST00000634020.1	FP565260.1-207	protein_coding
ENST00000478273.5	GET1-209	protein_coding
ENST00000611747.1	ANKRD20A2P-203	protein_coding
ENST00000439044.7	GRB10-212	protein_coding
ENST00000538373.1	GRIP1-209	protein_coding
ENST00000561437.1	PPP1R3E-209	protein_coding
ENST00000674426.1	AGO1-205	protein_coding
ENST00000434671.1	DDX1-203	protein_coding
ENST00000437527.1	CPVL-205	protein_coding
ENST00000534880.1	C9orf131-206	protein_coding
ENST00000503659.5	RNF4-204	protein_coding
ENST00000504075.1	PAIP1-204	protein_coding
ENST00000399815.2	IFITM2-201	protein_coding
ENST00000625681.2	UBE3A-205	protein_coding
ENST00000637867.1	SPTAN1-237	protein_coding
ENST00000651842.1	PTPRZ1-217	protein_coding
ENST00000503503.5	APBB2-206	protein_coding
ENST00000523925.5	PPP2R2A-219	protein_coding
ENST00000503563.1	GPM6A-205	protein_coding
ENST00000558844.1	KLF13-205	protein_coding
ENST00000671775.2	BRI3BP-202	protein_coding
ENST00000557054.1	APEX1-214	protein_coding
ENST00000558090.2	HOMER2-204	protein_coding
ENST00000618944.4	TP53-222	protein_coding
ENST00000464664.3	CU639417.1-201	protein_coding
ENST00000636337.1	SPTAN1-231	protein_coding
ENST00000672981.2	AQP4-209	protein_coding
ENST00000529461.1	WNT11-202	protein_coding
ENST00000251303.11	SLX1A-201	protein_coding
ENST00000641279.1	OR56A4-203	protein_coding
ENST00000641782.1	MAPK10-350	protein_coding
ENST00000580153.5	CABLES1-206	protein_coding
ENST00000623998.1	FP565260.6-201	protein_coding
ENST00000553801.1	SYNE2-211	protein_coding
ENST00000291577.11	GATD3A-201	protein_coding
ENST00000508227.5	ERAP1-207	protein_coding
ENST00000510746.1	YTHDC1-206	protein_coding
ENST00000584301.5	TBC1D26-212	protein_coding
ENST00000617694.4	RPS15-213	protein_coding
ENST00000530823.1	MICAL2-222	protein_coding
ENST00000520136.6	ENDOV-211	protein_coding
ENST00000619661.2	PRAMEF25-202	protein_coding
ENST00000484504.5	GNAS-243	protein_coding
ENST00000411852.5	CERCAM-203	protein_coding
ENST00000335137.4	OR4F5-201	protein_coding
ENST00000519225.5	EXO1-210	protein_coding
ENST00000530328.5	NPIPA2-202	protein_coding
ENST00000560806.6	PAK6-219	protein_coding
ENST00000639996.1	U2AF1L5-212	protein_coding
ENST00000456058.1	BLCAP-212	protein_coding
ENST00000553606.5	C14orf93-209	protein_coding
ENST00000341656.4	SPDYE2-201	protein_coding
ENST00000436622.1	PFN4-202	protein_coding
ENST00000588028.1	ZBTB7C-208	protein_coding
ENST00000642679.1	COL9A2-212	protein_coding
ENST00000479179.1	KCTD6-203	protein_coding
ENST00000616979.4	PRAMEF7-202	protein_coding
ENST00000491348.5	GNAS-250	protein_coding
ENST00000473263.1	FADS1-208	protein_coding
ENST00000610623.4	TP53-221	protein_coding
ENST00000576739.2	KANSL1-214	protein_coding
ENST00000621526.4	CPNE3-211	protein_coding
ENST00000562116.1	RIPOR1-207	protein_coding
ENST00000416627.1	SLCO1A2-203	protein_coding
ENST00000367424.4	CFHR1-202	protein_coding
ENST00000579889.1	NFE2L1-209	protein_coding
ENST00000519724.1	NCOA2-204	protein_coding
ENST00000524257.5	PTK2-256	protein_coding
ENST00000451156.1	TRPS1-205	protein_coding
ENST00000613577.4	TMEM191B-202	protein_coding
ENST00000641804.1	OR2G6-203	protein_coding
ENST00000545114.5	NPIPA9-208	protein_coding
ENST00000539486.1	RNF10-213	protein_coding
ENST00000610162.5	RNF146-214	protein_coding
ENST00000575211.1	TBC1D28-204	protein_coding
ENST00000564554.1	METTL22-212	protein_coding
ENST00000577322.1	CEP112-205	protein_coding
ENST00000601063.1	ZSCAN18-216	protein_coding
ENST00000561522.1	MTHFSD-205	protein_coding
ENST00000525970.5	CSDE1-211	protein_coding
ENST00000615704.1	TMEM179-205	protein_coding
ENST00000532056.5	KNL1-208	protein_coding
ENST00000424468.1	KBTBD2-203	protein_coding
ENST00000493178.1	HSPA14-204	protein_coding
ENST00000587199.5	ZFP30-205	protein_coding
ENST00000367051.6	CR1-203	protein_coding
ENST00000329516.7	RGPD6-201	protein_coding
ENST00000624934.3	CBSL-210	protein_coding
ENST00000652395.1	AC023490.5-201	protein_coding
ENST00000673324.1	ACVR1-212	protein_coding
ENST00000524186.1	DST-232	protein_coding
ENST00000425073.1	KRIT1-208	protein_coding
ENST00000507168.5	LNX1-205	protein_coding
ENST00000442516.1	DTX2-210	protein_coding
ENST00000574405.5	DOC2A-217	protein_coding
ENST00000508791.1	C5orf24-206	protein_coding
ENST00000558851.1	DUOXA1-206	protein_coding
ENST00000590374.5	ZBTB7C-219	protein_coding
ENST00000526252.5	ZNF202-203	protein_coding
ENST00000559644.5	DUOXA1-213	protein_coding
ENST00000602105.1	IZUMO1-206	protein_coding
ENST00000619947.1	PROX2-203	protein_coding
ENST00000561721.6	SEC14L1-206	protein_coding
ENST00000566055.5	SIRPB1-212	protein_coding
ENST00000509060.1	ASTE1-207	protein_coding
ENST00000378904.4	LYSMD4-203	protein_coding
ENST00000419843.1	RASGRP2-212	protein_coding
ENST00000380371.1	OR51A2-201	protein_coding
ENST00000560430.1	BMF-208	protein_coding
ENST00000377601.3	ANKRD20A2P-201	protein_coding
ENST00000398809.8	CDH23-205	protein_coding
ENST00000330331.9	RGPD6-202	protein_coding
ENST00000423022.1	KBTBD2-202	protein_coding
ENST00000536620.1	NPIPB5-212	protein_coding
ENST00000391985.7	CFHR3-203	protein_coding
ENST00000553594.1	DIO2-203	protein_coding
ENST00000506004.5	RNF14-207	protein_coding
ENST00000432951.1	SLC41A2-206	protein_coding
ENST00000641525.1	OR11H4-203	protein_coding
ENST00000509233.5	SPON2-212	protein_coding
ENST00000420611.5	SULT6B1-203	protein_coding
ENST00000495434.1	MRPL55-232	protein_coding
ENST00000437167.1	RGPD6-203	protein_coding
ENST00000299366.11	CDH23-202	protein_coding
ENST00000556419.5	C14orf93-218	protein_coding
ENST00000436041.5	PRAMEF27-201	protein_coding
ENST00000674503.1	ATL1-213	protein_coding
ENST00000553924.5	FUT8-206	protein_coding
ENST00000549243.5	SLC48A1-207	protein_coding
ENST00000581438.5	ATG13-228	protein_coding
ENST00000338516.7	PAX4-201	protein_coding
ENST00000259396.8	ORM1-201	protein_coding
ENST00000398168.5	CBSL-201	protein_coding
ENST00000493325.1	OR2A7-201	protein_coding
ENST00000611321.1	TP53TG3E-201	protein_coding
ENST00000450673.4	ARL17B-202	protein_coding
ENST00000495842.5	NXPE3-206	protein_coding
ENST00000320493.9	CFHR1-201	protein_coding
ENST00000578506.1	TBC1D26-205	protein_coding
ENST00000532256.1	PSMA1-212	protein_coding
ENST00000532616.1	RAG2-207	protein_coding
ENST00000523132.1	ZDHHC2-204	protein_coding
ENST00000456751.1	TMEM125-204	protein_coding
ENST00000416592.1	PSPH-204	protein_coding
ENST00000562470.2	UBE2I-209	protein_coding
ENST00000507032.2	NREP-213	protein_coding
ENST00000593159.5	ZBTB7C-228	protein_coding
ENST00000547229.1	SOCS2-203	protein_coding
ENST00000596462.5	FCHO1-213	protein_coding
ENST00000585322.2	ATP8B1-201	protein_coding
ENST00000451131.1	LCA5L-211	protein_coding
ENST00000505395.5	NSD1-207	protein_coding
ENST00000471915.5	PNRC2-203	protein_coding
ENST00000625036.3	GATD3B-211	protein_coding
ENST00000423711.4	SELENOV-202	protein_coding
ENST00000450368.1	BTBD3-208	protein_coding
ENST00000645462.1	LZTS3-204	protein_coding
ENST00000527782.5	PHF21A-209	protein_coding
ENST00000559709.5	APBA2-209	protein_coding
ENST00000545037.1	CCDC92-207	protein_coding
ENST00000504542.1	FYB1-203	protein_coding
ENST00000616684.4	CDH23-212	protein_coding
ENST00000616550.4	CBWD3-212	protein_coding
ENST00000427233.5	GIGYF2-214	protein_coding
ENST00000464977.5	ADORA2A-206	protein_coding
ENST00000442721.1	TNXB-202	protein_coding
ENST00000591651.5	SPHK1-208	protein_coding
ENST00000417702.5	NUP50-204	protein_coding
ENST00000454540.5	BBX-216	protein_coding
ENST00000593723.1	COQ8B-204	protein_coding
ENST00000489057.1	MEF2D-206	protein_coding
ENST00000532862.1	MROH6-205	protein_coding
ENST00000606877.2	NBPF14-202	protein_coding
ENST00000611267.1	ZNF701-207	protein_coding
ENST00000511591.1	CXXC5-213	protein_coding
ENST00000481614.1	SLAIN1-215	protein_coding
ENST00000521557.5	PPP2R2A-214	protein_coding
ENST00000528301.1	NPIPA9-204	protein_coding
ENST00000651525.1	AL627230.3-201	protein_coding
ENST00000634021.1	FP565260.1-208	protein_coding
ENST00000587578.1	SOCS3-202	protein_coding
ENST00000581201.5	NBPF14-201	protein_coding
ENST00000553023.1	AMDHD1-204	protein_coding
ENST00000541244.1	PITPNM2-206	protein_coding
ENST00000509127.2	ENC1-203	protein_coding
ENST00000561067.1	TGM1-209	protein_coding
ENST00000520915.5	NPIPB13-201	protein_coding
ENST00000522801.5	RASA4-215	protein_coding
ENST00000426406.3	OR4F29-201	protein_coding
ENST00000551063.5	PRPF40B-211	protein_coding
ENST00000248566.3	SEM1-201	protein_coding
ENST00000533762.5	MTFR1L-223	protein_coding
ENST00000545290.1	GABARAPL1-215	protein_coding
ENST00000620804.1	RIMBP3B-201	protein_coding
ENST00000515502.1	CPLX2-210	protein_coding
ENST00000672818.2	MUTYH-245	protein_coding
ENST00000583932.1	VEZF1-203	protein_coding
ENST00000347925.9	KLHDC4-203	protein_coding
ENST00000602051.5	MRLN-207	protein_coding
ENST00000511672.5	SPON2-215	protein_coding
ENST00000509340.1	PPM1K-205	protein_coding
ENST00000511121.5	RHOH-209	protein_coding
ENST00000466757.8	CDH23-209	protein_coding
ENST00000561825.1	KLHDC4-206	protein_coding
ENST00000563316.5	LINGO1-207	protein_coding
ENST00000636221.1	SMARCA2-248	protein_coding
ENST00000619537.4	CRYAA2-201	protein_coding
ENST00000451167.2	ZNF487-203	protein_coding
ENST00000394342.2	APLF-202	protein_coding
ENST00000591255.5	RHBDF2-211	protein_coding
ENST00000627725.1	PLD1-217	protein_coding
ENST00000398682.4	TP53TG3-201	protein_coding
ENST00000460844.6	MLIP-205	protein_coding
ENST00000550169.5	FRS2-207	protein_coding
ENST00000672636.2	ACP2-210	protein_coding
ENST00000420341.1	TMBIM1-205	protein_coding
ENST00000422687.1	CDC42EP3-202	protein_coding
ENST00000522903.5	TRIQK-215	protein_coding
ENST00000564899.1	SF3B3-205	protein_coding
ENST00000623960.4	FP565260.3-202	protein_coding
ENST00000420034.5	CERCAM-204	protein_coding
ENST00000619874.4	SMIM11B-202	protein_coding
ENST00000574370.1	HIC1-205	protein_coding
ENST00000524213.5	CSGALNACT1-216	protein_coding
ENST00000459639.5	U2AF1-203	protein_coding
ENST00000455575.1	TMEM243-204	protein_coding
ENST00000643246.1	SUCLA2-213	protein_coding
ENST00000624951.1	SMIM34B-201	protein_coding
ENST00000467753.1	SOGA3-202	protein_coding
ENST00000567081.5	NUP93-214	protein_coding
ENST00000455695.1	RGPD6-205	protein_coding
ENST00000588880.5	SEC14L1-217	protein_coding
ENST00000524095.5	CLVS1-211	protein_coding
ENST00000649119.1	KAT6B-228	protein_coding
ENST00000369823.6	GSTM1-204	protein_coding
ENST00000519799.5	RNF217-208	protein_coding
ENST00000574407.5	PHF23-210	protein_coding
ENST00000412877.1	POLR2H-201	protein_coding
ENST00000565351.5	KIFC3-220	protein_coding
ENST00000672860.2	VEGFA-226	protein_coding
ENST00000508859.7	ZDHHC11B-201	protein_coding
ENST00000488005.5	SEM1-210	protein_coding
ENST00000549179.5	SPATS2-211	protein_coding
ENST00000455953.1	NCBP2-208	protein_coding
ENST00000432839.1	GLB1L-206	protein_coding
ENST00000636257.1	SPTAN1-230	protein_coding
ENST00000459778.5	B4GALT4-203	protein_coding
ENST00000616120.4	NBPF14-206	protein_coding
ENST00000591526.5	ZBTB7C-225	protein_coding
ENST00000590426.1	TMC8-204	protein_coding
ENST00000645966.1	SLC1A2-238	protein_coding
ENST00000637188.1	GRIN2A-213	protein_coding
ENST00000509200.5	NGFR-203	protein_coding
ENST00000460672.6	P2RY8-202	protein_coding
ENST00000531243.2	PABPC4-225	protein_coding
ENST00000539234.5	SLC2A14-211	protein_coding
ENST00000523481.5	RNF19A-213	protein_coding
ENST00000591444.1	ZFP30-211	protein_coding
ENST00000572431.1	ZSCAN10-204	protein_coding
ENST00000619186.4	TP53-223	protein_coding
ENST00000673758.1	NWD1-209	protein_coding
ENST00000632805.1	PRSS2-204	protein_coding
ENST00000420131.5	DMTF1-206	protein_coding
ENST00000270162.8	SIK1-201	protein_coding
ENST00000356156.7	NPIPB5-201	protein_coding
ENST00000520416.1	NCOA2-205	protein_coding
ENST00000461841.7	CDH23-208	protein_coding
ENST00000675042.1	ERCC8-213	protein_coding
ENST00000557237.1	MPP5-206	protein_coding
ENST00000416447.1	MX2-203	protein_coding
ENST00000619918.1	RIMBP3-201	protein_coding
ENST00000638075.1	EFHC1-238	protein_coding
ENST00000570067.1	FEM1B-204	protein_coding
ENST00000504299.5	LNX1-203	protein_coding
ENST00000621070.4	NBPF14-210	protein_coding
ENST00000627604.1	POLR1D-210	protein_coding
ENST00000530884.1	CTBP2-212	protein_coding
ENST00000519118.5	ST18-209	protein_coding
ENST00000622934.3	SMIM11B-203	protein_coding
ENST00000575186.5	AKAP1-215	protein_coding
ENST00000554710.1	STON2-202	protein_coding
ENST00000619610.2	U2AF1L5-202	protein_coding
ENST00000330978.3	BOLA2-201	protein_coding
ENST00000577495.5	OGFOD3-203	protein_coding
ENST00000570550.5	ARL17A-204	protein_coding
ENST00000553828.1	TTC5-203	protein_coding
ENST00000617268.1	SGK2-209	protein_coding
ENST00000449152.1	STK17B-204	protein_coding
ENST00000507367.1	SMAD1-206	protein_coding
ENST00000457020.3	CT47A11-201	protein_coding
ENST00000452674.1	NAA80-207	protein_coding
ENST00000445552.6	ARL17A-203	protein_coding
ENST00000674131.1	MICA-215	protein_coding
ENST00000523180.5	TMEM68-215	protein_coding
ENST00000329240.10	ARL17A-201	protein_coding
ENST00000587190.5	NEDD4L-216	protein_coding
ENST00000644750.1	SIK1-205	protein_coding
ENST00000454283.1	MROH2A-204	protein_coding
ENST00000622206.1	TBC1D3C-201	protein_coding
ENST00000291576.12	PWP2-201	protein_coding
ENST00000455618.2	RSPH10B-204	protein_coding
ENST00000626373.2	PLAGL1-214	protein_coding
ENST00000520899.1	MFAP3-208	protein_coding
ENST00000541386.5	RAP1B-225	protein_coding
ENST00000637134.1	SMARCA2-259	protein_coding
ENST00000623441.1	AC135068.3-201	protein_coding
ENST00000558291.1	GDPGP1-203	protein_coding
ENST00000674892.1	MUC2-202	protein_coding
ENST00000557967.5	ALDH1A2-205	protein_coding
ENST00000554179.5	C14orf93-213	protein_coding
ENST00000471440.6	CFHR3-205	protein_coding
ENST00000546426.5	RPH3A-204	protein_coding
ENST00000442677.4	CDH23-207	protein_coding
ENST00000587787.1	GASK1B-204	protein_coding
ENST00000672287.2	MPZ-207	protein_coding
ENST00000546961.1	SCN8A-204	protein_coding
ENST00000480643.1	C1orf159-217	protein_coding
ENST00000531098.1	RAB2A-210	protein_coding
ENST00000465293.1	JUP-209	protein_coding
ENST00000432340.1	NUP50-209	protein_coding
ENST00000558670.1	GCHFR-203	protein_coding
ENST00000675866.1	KIF5A-219	protein_coding
ENST00000626589.2	UBE3A-209	protein_coding
ENST00000528975.5	KNL1-206	protein_coding
ENST00000620528.5	GATD3B-202	protein_coding
ENST00000511568.1	USP17L17-201	protein_coding
ENST00000502440.1	HAUS3-203	protein_coding
ENST00000548713.5	TMBIM6-213	protein_coding
ENST00000518170.1	EFCAB13-205	protein_coding
ENST00000617668.2	KCNE1B-201	protein_coding
ENST00000620704.5	CT45A9-202	protein_coding
ENST00000474775.1	TMPRSS15-203	protein_coding
ENST00000532491.5	MS4A1-208	protein_coding
ENST00000612494.4	ZNHIT3-201	protein_coding
ENST00000583449.1	MYL12A-210	protein_coding
ENST00000514523.1	AHRR-207	protein_coding
ENST00000519558.5	SLA-212	protein_coding
ENST00000636197.1	ATP1A3-209	protein_coding
ENST00000341595.7	TMEM179-201	protein_coding
ENST00000472147.1	ITGB1-209	protein_coding
ENST00000542616.1	DRD2-207	protein_coding
ENST00000487179.1	CTAGE8-201	protein_coding
ENST00000624810.3	GATD3B-210	protein_coding
ENST00000642146.1	TM9SF2-205	protein_coding
ENST00000576051.5	CORO7-229	protein_coding
ENST00000624648.3	GATD3B-207	protein_coding
ENST00000433192.1	SULT6B1-204	protein_coding
ENST00000548894.5	TMBIM6-215	protein_coding
ENST00000560636.5	SEMA6D-215	protein_coding
ENST00000617526.4	PEG10-209	protein_coding
ENST00000569420.1	TP53TG3-208	protein_coding
ENST00000636049.1	WDR45-243	protein_coding
ENST00000587183.1	FUT3-205	protein_coding
ENST00000596117.5	SIGLECL1-203	protein_coding
ENST00000377543.3	METTL3-203	protein_coding
ENST00000404172.3	GSTT2B-202	protein_coding
ENST00000513086.5	FAM160A1-208	protein_coding
ENST00000585619.5	PKN1-203	protein_coding
ENST00000624304.3	SMIM11B-205	protein_coding
ENST00000567200.1	PHKB-213	protein_coding
ENST00000597765.1	GDF15-204	protein_coding
ENST00000524246.1	FAM114A2-217	protein_coding
ENST00000591911.1	KIAA1328-208	protein_coding
ENST00000569907.5	MBTPS1-214	protein_coding
ENST00000594943.1	ZNF549-203	protein_coding
ENST00000433032.1	TFEB-214	protein_coding
ENST00000456475.1	OR4F3-201	protein_coding
ENST00000577221.1	RALBP1-204	protein_coding
ENST00000422138.1	MROH8-205	protein_coding
ENST00000588048.2	MOB3A-203	protein_coding
ENST00000652737.1	NOTCH2-213	protein_coding
ENST00000531453.6	NPIPA9-205	protein_coding
ENST00000483399.6	GSTM1-206	protein_coding
ENST00000554567.1	KTN1-215	protein_coding
ENST00000612978.5	TMEM191B-201	protein_coding
ENST00000584110.1	STRADA-223	protein_coding
ENST00000574422.1	TBCD-213	protein_coding
ENST00000417540.5	HDLBP-206	protein_coding
ENST00000530552.1	S100PBP-213	protein_coding
ENST00000673285.2	OPRK1-205	protein_coding
ENST00000546506.5	TWF1-202	protein_coding
ENST00000591059.1	MATK-212	protein_coding
ENST00000676281.1	POLR2A-211	protein_coding
ENST00000511160.5	PACRGL-226	protein_coding
ENST00000652446.2	DMBT1-208	protein_coding
ENST00000481589.1	IGSF3-204	protein_coding
ENST00000488061.5	PDE6B-211	protein_coding
ENST00000651083.1	ZDHHC11B-204	protein_coding
ENST00000519420.1	STK3-208	protein_coding
ENST00000644875.1	SERPINB6-218	protein_coding
ENST00000574571.4	OR3A3-202	protein_coding
ENST00000556950.1	RGMA-209	protein_coding
ENST00000644511.1	CDH23-217	protein_coding
ENST00000429667.1	USP17L13-201	protein_coding
ENST00000460673.2	TAF6-212	protein_coding
ENST00000592308.1	ZNF229-202	protein_coding
ENST00000624081.1	FP565260.4-201	protein_coding
ENST00000473968.5	ARMCX5-203	protein_coding
ENST00000602565.2	SGMS1-206	protein_coding
ENST00000581441.1	NFE2L1-213	protein_coding
ENST00000562374.1	ADAT1-202	protein_coding
ENST00000514404.1	SHLD3-202	protein_coding
ENST00000581598.1	CCDC42-203	protein_coding
ENST00000418878.1	CXCR2-203	protein_coding
ENST00000422098.5	XIAP-203	protein_coding
ENST00000559885.1	GATM-210	protein_coding
ENST00000646133.1	SMIM34B-203	protein_coding
ENST00000467782.5	RREB1-205	protein_coding
ENST00000505503.5	ZNF672-205	protein_coding
ENST00000521085.1	GRHL2-205	protein_coding
ENST00000641938.1	OR56A1-204	protein_coding
ENST00000505160.1	PACRGL-211	protein_coding
ENST00000497094.6	MRPL48-205	protein_coding
ENST00000675812.1	PLEKHG5-224	protein_coding
ENST00000548654.5	SPATS2-206	protein_coding
ENST00000549990.1	GPR132-205	protein_coding
ENST00000576122.1	C1QBP-207	protein_coding
ENST00000435395.5	RSPH10B2-205	protein_coding
ENST00000523868.2	CLVS1-210	protein_coding
ENST00000599251.1	ZNF417-207	protein_coding
ENST00000641841.1	OR2A7-202	protein_coding
ENST00000620240.1	NBPF14-208	protein_coding
ENST00000520454.1	ZNF706-210	protein_coding
ENST00000561742.5	IL4R-204	protein_coding
ENST00000391496.1	OR2A42-201	protein_coding
ENST00000624932.1	CRYAA2-204	protein_coding
ENST00000538770.1	TMPRSS5-204	protein_coding
ENST00000511240.1	UGT2B28-202	protein_coding
ENST00000548150.1	SLC11A2-213	protein_coding
ENST00000617716.4	FP565260.1-201	protein_coding
ENST00000413416.1	HRH1-202	protein_coding
ENST00000559547.1	FSIP1-202	protein_coding
ENST00000573652.1	TBC1D28-203	protein_coding
ENST00000494167.6	ZNF528-208	protein_coding
ENST00000520362.5	EFR3A-204	protein_coding
ENST00000496681.5	TASOR2-210	protein_coding
ENST00000417009.5	SEM1-204	protein_coding
ENST00000596244.1	KXD1-206	protein_coding
ENST00000641090.1	OR13C3-202	protein_coding
ENST00000591625.5	CANT1-209	protein_coding
ENST00000376096.5	LST1-209	protein_coding
ENST00000527690.1	TAF1D-208	protein_coding
ENST00000436464.1	ADGRB2-208	protein_coding
ENST00000593077.1	ELOF1-209	protein_coding
ENST00000456682.1	KCMF1-204	protein_coding
ENST00000534104.5	KAT5-214	protein_coding
ENST00000617981.1	CT45A10-202	protein_coding
ENST00000525242.5	DGKZ-209	protein_coding
ENST00000430311.5	INPP1-208	protein_coding
ENST00000449655.1	DCTN1-213	protein_coding
ENST00000349334.7	GSTM1-202	protein_coding
ENST00000558974.1	EFL1-205	protein_coding
ENST00000622559.4	CYSLTR2-205	protein_coding
ENST00000673044.1	ANK2-276	protein_coding
ENST00000393523.6	SORBS2-205	protein_coding
ENST00000410005.2	FAM243A-201	protein_coding
ENST00000577638.1	LRRC45-202	protein_coding
ENST00000430803.1	SLCO1A2-207	protein_coding
ENST00000537007.5	MRPL48-208	protein_coding
ENST00000673047.2	LDHB-211	protein_coding
ENST00000450898.1	SATB1-207	protein_coding
ENST00000456060.5	SORBS2-237	protein_coding
ENST00000427999.6	NPIPA9-202	protein_coding
ENST00000461535.1	C17orf64-202	protein_coding
ENST00000523645.5	NCALD-226	protein_coding
ENST00000641486.1	OR52I2-202	protein_coding
ENST00000519520.6	DERPC-202	protein_coding
ENST00000447156.1	GALNT3-208	protein_coding
ENST00000569941.5	BBS2-221	protein_coding
ENST00000641016.1	MAPK10-253	protein_coding
ENST00000621995.1	RAD9A-210	protein_coding
ENST00000612264.4	GPX6-204	protein_coding
ENST00000443757.5	RETREG2-205	protein_coding
ENST00000562187.1	HAGHL-209	protein_coding
ENST00000541207.1	DUSP16-205	protein_coding
ENST00000440343.5	PPARA-206	protein_coding
ENST00000599637.5	ZNF160-210	protein_coding
ENST00000458536.1	PDIA6-205	protein_coding
ENST00000648945.1	DYNAP-203	protein_coding
ENST00000637097.1	SMARCA2-257	protein_coding
ENST00000545299.1	ZNF84-216	protein_coding
ENST00000563839.1	NUDT7-203	protein_coding
ENST00000675975.1	IL32-236	protein_coding
ENST00000597134.5	AC010522.1-201	protein_coding
ENST00000442295.2	FAM90A1-202	protein_coding
ENST00000507139.5	CXXC5-209	protein_coding
ENST00000612727.4	TBC1D3L-201	protein_coding
ENST00000457977.3	CT47A8-201	protein_coding
ENST00000497137.1	SPTSSB-202	protein_coding
ENST00000508686.1	UTP15-203	protein_coding
ENST00000550863.1	CPNE8-207	protein_coding
ENST00000423427.1	NLGN1-205	protein_coding
ENST00000437818.1	DEFB130B-201	protein_coding
ENST00000570423.5	AKAP1-205	protein_coding
ENST00000550362.5	RARG-213	protein_coding
ENST00000353170.9	KLHDC4-204	protein_coding
ENST00000647834.1	SGK2-212	protein_coding
ENST00000577992.1	ANKRD12-206	protein_coding
ENST00000623693.3	SEM1-224	protein_coding
ENST00000527736.5	TENM4-202	protein_coding
ENST00000514406.2	CALB1-207	protein_coding
ENST00000508143.5	CCND3-211	protein_coding
ENST00000560770.5	IDH3A-221	protein_coding
ENST00000569072.1	ZNF19-213	protein_coding
ENST00000391355.1	KRTAP9-6-201	protein_coding
ENST00000359624.7	CBS-202	protein_coding
ENST00000445721.5	NUP50-211	protein_coding
ENST00000489473.6	RAP1B-212	protein_coding
ENST00000424596.1	PSPH-208	protein_coding
ENST00000533442.5	POLR2G-208	protein_coding
ENST00000340073.8	SPDYE11-201	protein_coding
ENST00000622488.6	ARL17A-206	protein_coding
ENST00000624758.3	SMIM11B-207	protein_coding
ENST00000520042.5	RASA4-207	protein_coding
ENST00000614786.1	LPA-203	protein_coding
ENST00000521076.5	RASA4-209	protein_coding
ENST00000593179.1	GFAP-224	protein_coding
ENST00000580174.1	COPZ2-202	protein_coding
ENST00000524137.5	NCALD-229	protein_coding
ENST00000642633.1	WASHC1-202	protein_coding
ENST00000570782.1	CNTROB-204	protein_coding
ENST00000519956.1	PEX2-203	protein_coding
ENST00000567985.5	CENPT-225	protein_coding
ENST00000430747.5	RETREG2-204	protein_coding
ENST00000452264.1	SMIM1-202	protein_coding
ENST00000616975.5	REST-204	protein_coding
ENST00000416345.5	SULT6B1-202	protein_coding
ENST00000430448.3	CT47A10-201	protein_coding
ENST00000604569.1	CT45A9-201	protein_coding
ENST00000511679.5	SPON2-216	protein_coding
ENST00000495639.1	SPATA3-209	protein_coding
ENST00000583780.1	SHMT1-210	protein_coding
ENST00000622456.4	KLHDC4-227	protein_coding
ENST00000609271.1	SELE-207	protein_coding
ENST00000548809.5	TMBIM6-214	protein_coding
ENST00000587130.5	ZNF568-209	protein_coding
ENST00000413218.5	PSPH-203	protein_coding
ENST00000417363.5	MTIF2-207	protein_coding
ENST00000424466.6	MUC19-203	protein_coding
ENST00000624120.3	GATD3B-206	protein_coding
ENST00000514967.5	PROM1-218	protein_coding
ENST00000522535.5	PPP2R2A-217	protein_coding
ENST00000612610.4	FP565260.3-201	protein_coding
ENST00000437823.5	SPATA31A5-201	protein_coding
ENST00000571246.5	ARL17B-204	protein_coding
ENST00000534325.5	C11orf80-217	protein_coding
ENST00000570318.1	SPATA22-205	protein_coding
ENST00000557986.5	ANXA2-209	protein_coding
ENST00000398842.7	CDH23-206	protein_coding
ENST00000472049.1	CCDC136-208	protein_coding
ENST00000640853.1	LPP-222	protein_coding
ENST00000458177.6	KRIT1-217	protein_coding
ENST00000290765.9	GSTT2B-201	protein_coding
ENST00000556776.1	RPS6KL1-213	protein_coding
ENST00000592659.1	ACP5-210	protein_coding
ENST00000620015.4	GATD3B-201	protein_coding
ENST00000547853.1	CDK4-205	protein_coding
ENST00000417256.3	CT47A9-201	protein_coding
ENST00000613352.1	AC008162.2-201	protein_coding
ENST00000429525.1	ETNK2-206	protein_coding
ENST00000503921.5	ERAP1-204	protein_coding
ENST00000446289.1	PLD1-206	protein_coding
ENST00000520805.5	ZFP2-204	protein_coding
ENST00000510700.5	PACRGL-224	protein_coding
ENST00000637352.1	SMARCA2-260	protein_coding
ENST00000511964.1	SAMD14-207	protein_coding
ENST00000672699.1	SEPTIN4-233	protein_coding
ENST00000585060.5	DDX5-231	protein_coding
ENST00000518468.1	RB1CC1-205	protein_coding
ENST00000636699.1	CNTNAP3C-201	protein_coding
ENST00000355011.7	BRDT-201	protein_coding
ENST00000610664.5	U2AF1L5-201	protein_coding
ENST00000596882.1	CCDC97-202	protein_coding
ENST00000424557.1	FAM118A-203	protein_coding
ENST00000569741.1	TP53TG3B-205	protein_coding
ENST00000504457.5	NSD1-206	protein_coding
ENST00000548377.5	SPATS2-204	protein_coding
ENST00000444799.5	SEM1-205	protein_coding
ENST00000523679.1	PTK2-249	protein_coding
ENST00000674508.1	GNL3L-212	protein_coding
ENST00000462966.1	QTRT2-204	protein_coding
ENST00000443878.1	RAB5A-204	protein_coding
ENST00000418087.1	PLD1-204	protein_coding
ENST00000599405.3	OPN1MW3-201	protein_coding
ENST00000550316.5	FRS2-208	protein_coding
ENST00000522078.5	NCALD-220	protein_coding
ENST00000636968.1	FASN-210	protein_coding
ENST00000537822.1	TAOK3-208	protein_coding
ENST00000279477.11	SIRPB1-202	protein_coding
ENST00000446930.1	RGPD6-204	protein_coding
ENST00000445700.5	TFEB-216	protein_coding
ENST00000563875.1	SNUPN-203	protein_coding
ENST00000564783.5	ADGRG1-231	protein_coding
ENST00000641123.1	OR10S1-202	protein_coding
ENST00000425379.1	NAPEPLD-207	protein_coding
ENST00000638016.1	PNKP-230	protein_coding
ENST00000599605.1	MRLN-205	protein_coding
ENST00000623375.3	U2AF1L5-204	protein_coding
ENST00000528635.5	PPP6R3-215	protein_coding
ENST00000617562.4	CYSLTR2-203	protein_coding
ENST00000593385.5	FCHO1-202	protein_coding
ENST00000431404.2	TAF6-204	protein_coding
ENST00000614329.4	NBPF14-204	protein_coding
ENST00000644554.1	PJVK-210	protein_coding
ENST00000610625.4	FAM156A-202	protein_coding
ENST00000503690.5	EPN3-203	protein_coding
ENST00000546917.1	NACA-207	protein_coding
ENST00000454856.4	POTEB2-202	protein_coding
ENST00000624019.3	CRYAA2-202	protein_coding
ENST00000587886.2	U2AF1L4-207	protein_coding
ENST00000486000.2	SLC2A10-202	protein_coding
ENST00000552689.1	IKZF4-213	protein_coding
ENST00000335568.10	UGT2B28-201	protein_coding
ENST00000591686.1	FBXO46-203	protein_coding
ENST00000641512.1	OR4K15-202	protein_coding
ENST00000542644.1	RSPH10B-210	protein_coding
ENST00000650107.1	LMBRD1-234	protein_coding
ENST00000649612.2	IKBKB-232	protein_coding
ENST00000447915.5	CERCAM-206	protein_coding
ENST00000483159.1	MRPL55-229	protein_coding
ENST00000505141.5	ADAM29-206	protein_coding
ENST00000642474.1	PDZD7-205	protein_coding
ENST00000476065.6	GSTM1-205	protein_coding
ENST00000336125.6	ARL17A-202	protein_coding
ENST00000532010.5	PHF21A-216	protein_coding
ENST00000561871.1	GANC-203	protein_coding
ENST00000528540.5	CD3G-204	protein_coding
ENST00000497503.5	CPA5-211	protein_coding
ENST00000636994.1	PNKP-227	protein_coding
ENST00000620554.1	PREX1-204	protein_coding
ENST00000583243.1	MTMR4-208	protein_coding
ENST00000569145.5	IRF8-209	protein_coding
ENST00000592239.1	ZNF579-202	protein_coding
ENST00000345535.8	SLX1A-202	protein_coding
ENST00000674068.1	PALM2AKAP2-217	protein_coding
ENST00000483630.5	NBPF9-201	protein_coding
ENST00000623491.1	TP53TG3E-202	protein_coding
ENST00000432460.1	ZNF142-202	protein_coding
ENST00000589170.5	ZBTB7C-215	protein_coding
ENST00000552526.1	OAS1-209	protein_coding
ENST00000509617.1	DCK-205	protein_coding
ENST00000502713.1	WDFY3-204	protein_coding
ENST00000550596.5	DTX3-207	protein_coding
ENST00000674490.1	SVIL-216	protein_coding
ENST00000445750.1	ALAD-202	protein_coding
ENST00000559639.1	CERS3-206	protein_coding
ENST00000512107.5	MATR3-237	protein_coding
ENST00000617706.4	CBSL-202	protein_coding
ENST00000449706.1	TM4SF20-202	protein_coding
ENST00000526855.1	KCNE3-203	protein_coding
ENST00000620149.1	SPTSSB-205	protein_coding
ENST00000532977.1	GATA4-208	protein_coding
ENST00000585519.5	MXRA7-204	protein_coding
ENST00000611668.4	CT45A10-201	protein_coding
ENST00000550375.1	BRF1-217	protein_coding
ENST00000573185.5	ARL17A-205	protein_coding
ENST00000574059.1	UBE2G1-205	protein_coding
ENST00000638122.1	NRIP1-207	protein_coding
ENST00000412399.2	SPDYE17-201	protein_coding
ENST00000553968.1	DIO2-204	protein_coding
ENST00000435964.1	SCRN3-205	protein_coding
ENST00000650115.1	COL4A1-215	protein_coding
ENST00000555542.5	PRKCH-216	protein_coding
ENST00000419982.3	CT47A12-201	protein_coding
ENST00000562261.1	KLHDC4-208	protein_coding
ENST00000620481.4	FP565260.3-205	protein_coding
ENST00000572265.1	ALOX15-203	protein_coding
ENST00000528538.5	CELF1-212	protein_coding
ENST00000620210.1	TBC1D3F-201	protein_coding
ENST00000535836.1	C10orf53-204	protein_coding
ENST00000644862.1	SLC4A11-210	protein_coding
ENST00000529571.1	NARS2-205	protein_coding
ENST00000619586.4	FAM156A-216	protein_coding
ENST00000543463.1	NPIPB13-202	protein_coding
ENST00000588114.5	MXRA7-205	protein_coding
ENST00000554932.1	FBXO33-203	protein_coding
ENST00000412530.1	MTIF2-206	protein_coding
ENST00000532278.1	SLC43A3-220	protein_coding
ENST00000636524.2	RNASEH2B-210	protein_coding
ENST00000572953.5	TBCD-210	protein_coding
ENST00000605602.1	PGM3-214	protein_coding
ENST00000549265.1	PCBP3-215	protein_coding
ENST00000332663.3	AC135068.1-201	protein_coding
ENST00000491505.1	SLC37A3-224	protein_coding
ENST00000323770.8	HNRNPCL4-201	protein_coding
ENST00000645259.1	SLC29A1-215	protein_coding
ENST00000358446.2	AC087392.3-202	pseudogene
ENST00000623252.1	AC015871.5-202	pseudogene
ENST00000319051.3	AP003471.1-202	pseudogene
ENST00000623477.1	AC104623.2-202	pseudogene
ENST00000564154.1	TP53TG3-205	retained_intron
ENST00000569487.1	KLHDC4-225	retained_intron
ENST00000471075.1	PLD1-211	retained_intron
ENST00000611593.1	NBPF9-204	retained_intron
ENST00000459645.1	RGPD6-206	retained_intron
ENST00000624739.1	U2AF1L5-205	retained_intron
ENST00000526166.5	NPIPA9-203	retained_intron
ENST00000532531.1	NPEPL1-208	retained_intron
ENST00000490171.1	GSTM1-208	retained_intron
ENST00000484665.2	MUC19-207	retained_intron
ENST00000624901.1	CRYAA2-203	retained_intron
ENST00000503018.1	XG-203	retained_intron
ENST00000614395.4	TMEM191B-204	retained_intron
ENST00000562913.5	KLHDC4-210	retained_intron
ENST00000598190.1	ZNF83-212	retained_intron
ENST00000518392.1	CA13-204	retained_intron
ENST00000637031.1	U2AF1L5-210	retained_intron
ENST00000549648.5	WDR90-216	retained_intron
ENST00000478426.1	SIK1-202	retained_intron
ENST00000651221.1	ZDHHC11B-205	retained_intron
ENST00000472157.1	NSUN4-203	retained_intron
ENST00000637320.1	U2AF1L5-211	retained_intron
ENST00000423284.3	MUC19-202	retained_intron
ENST00000636177.1	U2AF1L5-206	retained_intron
ENST00000461686.5	CBS-209	retained_intron
ENST00000624312.2	FP565260.1-204	retained_intron
ENST00000621725.4	TMEM191B-207	retained_intron
ENST00000514625.1	FAAP20-215	retained_intron
ENST00000483737.1	CERCAM-209	retained_intron
ENST00000468079.1	CFHR1-203	retained_intron
ENST00000521794.1	EYA1-214	retained_intron
ENST00000496462.1	U2AF1-211	retained_intron
ENST00000533010.6	NPIPA9-206	retained_intron
ENST00000471490.1	PWP2-203	retained_intron
ENST00000474954.5	MUC19-206	retained_intron
ENST00000522443.5	RASA4-214	retained_intron
ENST00000425917.1	AC013268.1-208	retained_intron
ENST00000618859.1	TMEM191B-205	retained_intron
ENST00000480960.1	CFHR1-205	retained_intron
ENST00000566661.5	KLHDC4-217	retained_intron
ENST00000481505.1	PLD1-213	retained_intron
ENST00000480786.1	GATD3A-208	retained_intron
ENST00000471250.5	U2AF1-207	retained_intron
ENST00000624534.1	SMIM11B-206	retained_intron
ENST00000624077.1	SIK1B-202	retained_intron
ENST00000541743.5	PGA4-204	retained_intron
ENST00000636403.1	U2AF1L5-208	retained_intron
ENST00000543564.2	MUC19-210	retained_intron
ENST00000565081.1	SLX1A-206	retained_intron
ENST00000420964.1	FAAP20-208	retained_intron
ENST00000546043.2	MUC19-211	retained_intron
ENST00000520314.2	AC092821.1-203	retained_intron
ENST00000563616.1	SLX1A-203	retained_intron
ENST00000497374.1	SPTSSB-203	retained_intron
ENST00000480894.1	RGPD6-209	retained_intron
ENST00000644689.1	SIK1-204	retained_intron
ENST00000562872.1	KLHDC4-209	retained_intron
ENST00000492322.1	ZNF736-206	retained_intron
ENST00000461558.2	CFHR3-204	retained_intron
ENST00000644276.1	SIK1-203	retained_intron
ENST00000541039.5	MUC19-209	retained_intron
ENST00000398702.7	MUC19-201	retained_intron
ENST00000513750.6	ANKRD13D-215	retained_intron
ENST00000624714.3	GATD3B-208	retained_intron
ENST00000519878.1	RASA4-206	retained_intron
ENST00000562021.1	TP53TG3-202	retained_intron
ENST00000492952.1	MUC19-208	retained_intron
ENST00000576471.1	WNT3-204	retained_intron
ENST00000620199.4	TMEM191B-206	retained_intron
ENST00000544781.5	MYEOV-212	retained_intron
ENST00000623011.1	FP565260.1-203	retained_intron
ENST00000467432.1	PLD1-210	retained_intron
ENST00000463822.1	RGPD6-207	retained_intron
ENST00000624691.3	CBSL-207	retained_intron
ENST00000482389.1	SEM1-209	retained_intron
ENST00000473101.1	RGPD6-208	retained_intron
ENST00000398792.3	CDH23-204	retained_intron
ENST00000526643.1	PPP1R16A-205	retained_intron
ENST00000623744.1	FP565260.6-202	retained_intron
ENST00000622126.2	ZDHHC11B-203	retained_intron
ENST00000636923.1	U2AF1L5-209	retained_intron
ENST00000521892.1	RASA4-212	retained_intron
ENST00000582047.1	KRT17P1-204	retained_intron
ENST00000644871.1	SIK1-206	retained_intron
ENST00000545726.1	PGA4-207	retained_intron
ENST00000564268.1	SLX1A-205	retained_intron
ENST00000613359.1	RNA5-8SN3-201	rRNA
ENST00000612732.1	5_8S_rRNA.4-201	rRNA
ENST00000619471.1	RNA5-8SN1-201	rRNA
ENST00000610460.1	5_8S_rRNA.5-201	rRNA
ENST00000612463.1	RNA5-8SN2-201	rRNA
ENST00000516726.1	RNA5SP254-201	rRNA_pseudogene
ENST00000614296.1	AC023490.1-201	scaRNA
ENST00000516334.1	AP000557.1-201	scaRNA
ENST00000619030.1	CU633980.1-201	snoRNA
ENST00000577988.2	SNORD3B-1-201	snoRNA
ENST00000384782.1	RNU1-3-201	snRNA
ENST00000516712.1	RNU5D-2P-201	snRNA
ENST00000606623.1	RNU6-6P-201	snRNA
ENST00000459351.1	RNU6-749P-201	snRNA
ENST00000618664.1	RNU2-1-201	snRNA
ENST00000459461.1	RNU6-1193P-201	snRNA
ENST00000459160.1	RNU7-167P-201	snRNA
ENST00000410691.1	RNU6-1100P-201	snRNA
ENST00000618289.1	RNU6-489P-201	snRNA
ENST00000384527.1	RNU6-18P-201	snRNA
ENST00000619225.1	U2.6-201	snRNA
ENST00000615427.1	U2.9-201	snRNA
ENST00000614007.1	U6.90-201	snRNA
ENST00000616345.1	U2.11-201	snRNA
ENST00000651130.1	FP236383.6-201	TEC
ENST00000651001.1	FP236383.8-201	TEC
ENST00000624392.1	AC002525.1-201	TEC
ENST00000660924.1	SCN2B-203	TEC
ENST00000415118.1	TRDD1-201	TR_D_gene
ENST00000434970.2	TRDD2-201	TR_D_gene
ENST00000632684.1	TRBD1-202	TR_D_gene
ENST00000448914.1	TRDD3-201	TR_D_gene
ENST00000618038.1	AL590491.1-202	transcribed_processed_pseudogene
ENST00000615956.1	FAM74A6-203	transcribed_processed_pseudogene
ENST00000636676.1	AL669831.3-214	transcribed_processed_pseudogene
ENST00000453092.3	GTF2IP4-201	transcribed_processed_pseudogene
ENST00000450734.1	AP006222.1-205	transcribed_processed_pseudogene
ENST00000484189.1	OR2A9P-203	transcribed_unprocessed_pseudogene
ENST00000496731.1	OR2A20P-202	transcribed_unprocessed_pseudogene
ENST00000638368.1	AC013268.1-206	transcribed_unprocessed_pseudogene
ENST00000502493.2	NAIPP1-202	transcribed_unprocessed_pseudogene
ENST00000629326.2	NF1P9-201	transcribed_unprocessed_pseudogene
ENST00000641639.2	AC092821.1-201	transcribed_unprocessed_pseudogene
ENST00000450305.2	DDX11L1-201	transcribed_unprocessed_pseudogene
ENST00000557009.4	OR4Q1P-201	transcribed_unprocessed_pseudogene
ENST00000492842.2	OR4G11P-201	transcribed_unprocessed_pseudogene
ENST00000513164.2	NAIPP3-202	transcribed_unprocessed_pseudogene
ENST00000532415.5	PKD1P5-201	transcribed_unprocessed_pseudogene
ENST00000434190.1	PAEPP1-201	transcribed_unprocessed_pseudogene
ENST00000623812.1	AC129778.1-202	transcribed_unprocessed_pseudogene
ENST00000445840.2	AL732372.2-207	transcribed_unprocessed_pseudogene
ENST00000612579.4	PI4KAP1-204	transcribed_unprocessed_pseudogene
ENST00000636189.1	AMYH02020865.1-206	transcribed_unprocessed_pseudogene
ENST00000642093.1	AC105233.5-201	transcribed_unprocessed_pseudogene
ENST00000558149.1	DNM1P51-201	transcribed_unprocessed_pseudogene
ENST00000664593.1	FO082814.1-202	transcribed_unprocessed_pseudogene
ENST00000611212.1	AC233968.1-201	unprocessed_pseudogene
ENST00000508439.2	AC146944.1-201	unprocessed_pseudogene
ENST00000439409.2	OR7E148P-201	unprocessed_pseudogene
ENST00000416931.1	MTND1P23-201	unprocessed_pseudogene
ENST00000544395.1	OR7E149P-201	unprocessed_pseudogene
ENST00000457540.1	MTND2P28-201	unprocessed_pseudogene
ENST00000509304.2	AC114786.3-201	unprocessed_pseudogene
ENST00000525174.1	OR7E154P-201	unprocessed_pseudogene
ENST00000642140.1	AF228730.6-201	unprocessed_pseudogene
ENST00000624197.2	AC135068.5-201	unprocessed_pseudogene
ENST00000505679.1	UNC93B4-201	unprocessed_pseudogene
ENST00000425390.2	OR7E140P-201	unprocessed_pseudogene
ENST00000510138.2	GUSBP9-201	unprocessed_pseudogene
ENST00000376401.4	AL450124.1-201	unprocessed_pseudogene
ENST00000509361.1	OR7E103P-201	unprocessed_pseudogene
ENST00000453967.1	AQP7P2-201	unprocessed_pseudogene
ENST00000622756.1	AC126755.4-201	unprocessed_pseudogene
ENST00000514522.2	AC138866.1-201	unprocessed_pseudogene
ENST00000558299.2	OR11K1P-201	unprocessed_pseudogene
ENST00000473402.1	BX005266.1-201	unprocessed_pseudogene
ENST00000619712.1	DUX4L20-201	unprocessed_pseudogene
ENST00000507155.1	USP17L16P-201	unprocessed_pseudogene
ENST00000563771.2	AC135068.10-201	unprocessed_pseudogene
ENST00000517835.1	CDH12P4-201	unprocessed_pseudogene
ENST00000557651.2	OR11J6P-201	unprocessed_pseudogene
ENST00000634174.1	AC073539.7-201	unprocessed_pseudogene
ENST00000641103.1	OR7E84P-201	unprocessed_pseudogene
ENST00000622949.2	AC135068.4-201	unprocessed_pseudogene
ENST00000414273.1	MTCO1P12-201	unprocessed_pseudogene
ENST00000554243.1	MTCO1P2-201	unprocessed_pseudogene
ENST00000504838.1	USP17L14P-201	unprocessed_pseudogene
ENST00000505858.1	OR7E86P-201	unprocessed_pseudogene
ENST00000612151.1	AC242852.1-201	unprocessed_pseudogene
ENST00000630678.1	DUX4L7-201	unprocessed_pseudogene
ENST00000624547.1	AQP7P3-201	unprocessed_pseudogene
ENST00000637931.2	OR11J7P-201	unprocessed_pseudogene
ENST00000608850.1	OR2BH1P-201	unprocessed_pseudogene
ENST00000611168.1	CA15P2-201	unprocessed_pseudogene
ENST00000431013.1	KRTAP9-11P-201	unprocessed_pseudogene
ENST00000563429.1	AC106782.2-201	unprocessed_pseudogene

[truncated: 7 more sheets: Table S11 Extra CHM13 genes, Table S12 Extra CHM13 transcrip, Table S13 Extra Paralog Identit, Table S14 Unmappable regions, Table S15 Identified FRG1 SD pa, Table S16 FRG1 Divergence, Table S17 FRG1 Expression]
